# Supplementary material for: 4-Dimethyl­amino-N′-(2-hy­droxy-3,5-diiodo­benzyl­idene)benzohydrazide
Source: Acta Crystallogr Sect E Struct Rep Online. 2011 Sep 3;67(Pt 10):o2547. doi: 10.1107/S1600536811035070 (PMC3201515; doi:10.1107/S1600536811035070)
Supplement: Supplementary file 2 [file e-67-o2547-Isup2.hkl]

# 
# h,k,l, Fc-squared, Fo-squared, sigma(Fo-squared) and status flag 
# 
data_I
_shelx_title ' A in P2(1)/c' 
_shelx_refln_list_code          4 
_shelx_F_calc_maximum      375.81 
_exptl_crystal_F_000      1016.00 
_reflns_d_resolution_high  0.7828 
 
loop_ 
 _symmetry_equiv_pos_as_xyz 
 'x, y, z' 
 '-x, y+1/2, -z+1/2' 
 '-x, -y, -z' 
 'x, -y-1/2, z-1/2' 
 
_cell_length_a    20.3871 
_cell_length_b     9.0000 
_cell_length_c     9.8355 
_cell_angle_alpha  90.000 
_cell_angle_beta   94.320 
_cell_angle_gamma  90.000 
 
_shelx_F_squared_multiplier     1.000 
 
loop_ 
 _refln_index_h 
 _refln_index_k 
 _refln_index_l 
 _refln_F_squared_calc 
 _refln_F_squared_meas 
 _refln_F_squared_sigma 
 _refln_observed_status 
   3   0   0       68.31      132.85     22.41 o 
   4   0   0    20047.29    21524.86    242.96 o 
   5   0   0    57797.16    57609.35    763.97 o 
   6   0   0   128971.19   121721.71   1163.68 o 
   7   0   0    72326.37    71711.03    727.99 o 
   8   0   0    28890.10    28582.58    348.61 o 
   9   0   0     8977.12     8565.55    159.71 o 
  10   0   0    14479.21    18360.90    269.09 o 
  11   0   0     4561.00     4439.75    127.88 o 
  12   0   0    13904.28    13472.69    232.96 o 
  13   0   0    18305.30    18730.82    295.40 o 
  14   0   0     8464.03     8608.61    281.46 o 
  15   0   0     6104.59     5752.45    158.89 o 
  16   0   0        0.54        0.02     35.79 o 
  17   0   0      508.23      655.95     72.02 o 
  18   0   0     2146.42     2236.98    111.32 o 
  19   0   0     2256.59     2509.89    122.02 o 
  20   0   0     1409.06     1633.40    156.88 o 
  21   0   0      647.36      970.29    131.83 o 
  22   0   0        0.62        6.59     64.60 o 
  23   0   0       15.74       64.60     72.51 o 
   1   1   0     1372.96     1422.94     48.12 o 
   2   1   0      293.20      344.58     19.77 o 
   3   1   0      159.26      172.41     10.70 o 
   4   1   0      325.49      306.22     19.41 o 
   5   1   0     2226.35     2305.58     49.54 o 
   6   1   0    21578.27    21910.89    186.95 o 
   7   1   0     7654.20     7664.06    148.99 o 
   8   1   0     5092.04     4857.86     89.05 o 
   9   1   0      183.72      321.57     25.20 o 
  10   1   0     1116.91     1067.62     41.70 o 
  11   1   0     4611.52     4969.77     89.49 o 
  12   1   0    11690.96    11580.73    150.70 o 
  13   1   0    10256.09    10252.10    144.83 o 
  14   1   0     7717.75     7683.91    127.25 o 
  15   1   0     2373.83     2306.71     72.93 o 
  16   1   0       47.02       84.34     29.33 o 
  17   1   0      846.99      991.03     78.21 o 
  18   1   0     3188.96     3314.55    110.59 o 
  19   1   0     6462.53     6651.37    235.95 o 
  20   1   0     2224.25     2411.98    101.38 o 
  21   1   0     1580.67     1651.13    113.38 o 
  22   1   0       35.43      116.01     71.19 o 
  23   1   0      117.80       60.64     72.51 o 
  24   1   0      554.53      461.41    114.69 o 
  25   1   0      751.64      804.18    135.79 o 
   0   2   0    90999.72    85190.54    806.97 o 
   1   2   0    17656.16    17345.02    140.38 o 
   2   2   0    28076.81    27465.92    315.08 o 
   3   2   0     2011.66     1898.06     46.24 o 
   4   2   0     8158.07     8602.58     92.71 o 
   5   2   0    17901.32    17944.99    158.84 o 
   6   2   0    37761.14    37768.99    330.71 o 
   7   2   0    33064.45    32172.60    264.04 o 
   8   2   0    15986.96    15586.51    186.30 o 
   9   2   0     2592.70     2686.05     59.32 o 
  10   2   0     2755.22     3112.38     67.22 o 
  11   2   0     2588.37     2521.93     63.58 o 
  12   2   0    11571.74    11515.88    150.43 o 
  13   2   0     8361.04     8256.05    128.61 o 
  14   2   0     4647.03     4674.76     98.52 o 
  15   2   0      820.84      901.45     57.09 o 
  16   2   0      149.39       74.17     35.28 o 
  17   2   0      692.57      730.99     75.67 o 
  18   2   0      335.51      366.63     52.23 o 
  19   2   0      636.75      728.11     89.26 o 
  20   2   0      682.80      699.96     88.01 o 
  21   2   0       90.21       47.86     56.09 o 
  22   2   0       33.35      -12.84     58.67 o 
  23   2   0        0.37      -48.78     58.01 o 
  24   2   0       28.00        2.64     67.23 o 
  25   2   0       42.71      -18.46     69.87 o 
   1   3   0      259.21      253.83     19.03 o 
   2   3   0     4252.50     4591.22     63.35 o 
   3   3   0      582.81      574.77     23.34 o 
   4   3   0      560.08      570.14     24.48 o 
   5   3   0       56.14       52.43     12.64 o 
   6   3   0     3579.94     3813.89     79.35 o 
   7   3   0     2697.50     2850.59     57.78 o 
   8   3   0     1814.57     1738.24     47.87 o 
   9   3   0      820.74      758.28     35.73 o 
  10   3   0       46.17       35.84     16.37 o 
  11   3   0      478.21      539.66     61.10 o 
  12   3   0     2804.86     2753.79     70.32 o 
  13   3   0     3098.79     3140.47     78.17 o 
  14   3   0     1207.94     1165.76     66.99 o 
  15   3   0     1218.27      955.63    128.30 o 
  16   3   0      265.04      287.30     65.59 o 
  17   3   0      424.80      515.18    125.24 o 
  18   3   0      318.19      418.83     75.70 o 
  19   3   0      975.25      942.29     99.42 o 
  20   3   0      776.07      825.48    166.11 o 
  21   3   0      270.90      250.72     74.63 o 
  22   3   0        0.20      -58.39     49.86 o 
  23   3   0       97.07        8.36    129.85 o 
  24   3   0       80.91       -3.95     75.14 o 
  25   3   0      219.03      329.58    109.42 o 
   0   4   0     2677.99     2468.89     72.52 o 
   1   4   0      811.65      812.21     31.59 o 
   2   4   0      568.16      565.56     28.36 o 
   3   4   0     1029.81      941.39     33.93 o 
   4   4   0      435.93      441.68     26.35 o 
   5   4   0      101.20      132.40     24.73 o 
   6   4   0     2874.58     2949.54     66.16 o 
   7   4   0     1467.35     1465.43     45.59 o 
   8   4   0       58.23       76.40     18.54 o 
   9   4   0      970.15      948.54     48.71 o 
  10   4   0     1038.86     1003.44     43.78 o 
  11   4   0      937.38      867.16     42.31 o 
  12   4   0      937.62      955.70     47.30 o 
  13   4   0       13.27       -8.44     41.68 o 
  14   4   0      452.67      456.71     71.53 o 
  15   4   0       14.26       33.81     45.21 o 
  16   4   0     1177.05      879.86    229.39 o 
  17   4   0     1064.62     1047.44    105.75 o 
  18   4   0       34.16      -19.58    112.72 o 
  19   4   0      106.01       -7.67     53.42 o 
  20   4   0       68.46       20.05     58.89 o 
  21   4   0      225.96      212.01     76.34 o 
  22   4   0       77.30       -2.98     55.45 o 
  23   4   0      168.27       18.21    110.08 o 
  24   4   0        3.31      -85.48     56.98 o 
   1   5   0     1021.63     1057.31     38.80 o 
   2   5   0     1036.41     1071.95     48.14 o 
   3   5   0     4803.52     5071.82     83.63 o 
   4   5   0       85.22       75.69     17.69 o 
   5   5   0      751.92      685.12     52.07 o 
   6   5   0      175.90      223.35     24.20 o 
   7   5   0        3.70       -2.63     19.40 o 
   8   5   0        4.90      -13.47     20.27 o 
   9   5   0      528.57      516.51     48.71 o 
  10   5   0      378.32      357.18     43.15 o 
  11   5   0       35.45       20.42     41.04 o 
  12   5   0       97.14      120.29     53.30 o 
  13   5   0      428.30      394.53     70.96 o 
  14   5   0      637.51      664.40     85.84 o 
  15   5   0        6.94       12.45     76.46 o 
  16   5   0        3.82       42.19     92.94 o 
  17   5   0       19.62       -4.22     52.65 o 
  18   5   0      166.35       40.28     57.65 o 
  19   5   0       93.58      108.26    117.33 o 
  20   5   0        9.47      -54.09     56.46 o 
  21   5   0       33.58       76.79     67.96 o 
  22   5   0       47.25      -33.41     61.87 o 
  23   5   0       37.92      -10.24     65.26 o 
   0   6   0     3913.21     3757.37    199.73 o 
   1   6   0     3847.01     3784.66     79.33 o 
   2   6   0     2379.13     2264.47     61.59 o 
   3   6   0      588.08      693.16     39.59 o 
   4   6   0      150.94      144.07     29.28 o 
   5   6   0     1622.43     1593.79     54.03 o 
   6   6   0     2490.90     2376.48     65.07 o 
   7   6   0     3706.73     3553.94    101.83 o 
   8   6   0     4094.30     4175.76    112.22 o 
   9   6   0     2924.92     3241.93    101.10 o 
  10   6   0       70.17      142.57     52.10 o 
  11   6   0      412.74      373.15    103.49 o 
  12   6   0     2316.95     2246.91    124.78 o 
  13   6   0      226.27      211.33     62.99 o 
  14   6   0     1801.68     1814.41    203.02 o 
  15   6   0      693.10      697.61     94.39 o 
  16   6   0      643.31      477.66     84.18 o 
  17   6   0        6.46      -31.98     51.95 o 
  18   6   0       71.99        4.15     58.29 o 
  19   6   0      281.78      228.50     78.52 o 
  20   6   0      122.22       76.51     68.72 o 
  21   6   0      174.46      187.67     77.12 o 
  22   6   0       45.30      -87.00     58.00 o 
   1   7   0       24.40       -1.64     19.15 o 
   2   7   0        2.45      -14.44     19.63 o 
   3   7   0     1208.06     1265.57     53.33 o 
   4   7   0      708.42      782.81     46.54 o 
   5   7   0      521.54      489.79     79.07 o 
   6   7   0      186.73      240.89     40.08 o 
   7   7   0      427.67      475.51     57.70 o 
   8   7   0        0.89      -33.69     37.68 o 
   9   7   0       83.29       89.86     49.24 o 
  10   7   0      284.14      265.13     66.58 o 
  11   7   0      746.08      797.65     91.15 o 
  12   7   0      402.04      262.30     66.72 o 
  13   7   0       57.20       74.29     52.70 o 
  14   7   0      133.06      191.02     68.72 o 
  15   7   0       33.12       -7.58     55.71 o 
  16   7   0       29.44       89.28     61.20 o 
  17   7   0       72.31      -30.15     78.44 o 
  18   7   0       40.55      128.20     69.47 o 
  19   7   0      144.12      149.95     68.99 o 
  20   7   0      207.45      115.11     81.08 o 
   0   8   0     2662.30     2464.01    106.80 o 
   1   8   0     1742.15     1698.06     73.28 o 
   2   8   0     1860.74     1970.97     84.17 o 
   3   8   0       75.04      124.34     38.43 o 
   4   8   0      170.01      207.12     42.14 o 
   5   8   0     1367.70     1215.35     87.35 o 
   6   8   0     1885.42     1915.21    110.80 o 
   7   8   0     1625.73     1774.93    111.12 o 
   8   8   0     1211.99      960.20     94.39 o 
   9   8   0      375.64      464.23     77.49 o 
  10   8   0      135.75      253.53     66.16 o 
  11   8   0        2.98       -2.14     83.71 o 
  12   8   0     1088.33      926.94    174.02 o 
  13   8   0      736.22      671.65     95.27 o 
  14   8   0      738.89      734.30    119.97 o 
  15   8   0      449.41      521.43     93.44 o 
  16   8   0      113.09      209.47     73.05 o 
  17   8   0        4.72       30.54     55.30 o 
  18   8   0       21.24      -12.63     55.57 o 
   1   9   0       27.83       84.37     45.68 o 
   2   9   0        0.59       25.22     31.30 o 
   3   9   0       66.32      117.97     37.81 o 
   4   9   0       63.31       52.59     35.61 o 
   5   9   0       84.90       67.53     47.81 o 
   6   9   0       57.21       33.98     44.14 o 
   7   9   0       31.77       20.99     61.96 o 
   8   9   0       19.52      -15.42     43.34 o 
   9   9   0        6.08       -6.06     48.26 o 
  10   9   0        3.34       24.85     50.31 o 
  11   9   0      135.32      145.89     62.87 o 
  12   9   0      119.58       97.08     84.37 o 
  13   9   0      111.97      208.91     71.53 o 
  14   9   0      150.37      161.62     75.53 o 
  15   9   0       38.35       70.95     63.68 o 
  16   9   0       20.15       47.17     62.68 o 
   0  10   0      384.66      391.54     98.87 o 
   1  10   0      407.25      378.38     67.58 o 
   2  10   0      130.60      139.57     51.25 o 
   3  10   0       18.07      -15.82     55.37 o 
   4  10   0       52.43      105.47     84.37 o 
   5  10   0      443.91      417.08     75.87 o 
   6  10   0      344.20      375.94     74.52 o 
   7  10   0      205.89      246.60     68.93 o 
   8  10   0      193.18      205.29     67.58 o 
   9  10   0        1.05       11.23     66.58 o 
  10  10   0        5.29       33.80     57.51 o 
  11  10   0       72.68      -16.94     69.87 o 
  12  10   0      184.45      199.23    126.56 o 
   1  11   0        3.24      123.92     75.14 o 
   2  11   0       21.96      235.98     88.33 o 
   3  11   0        5.91      145.02     84.37 o 
   4  11   0        0.17      133.15     87.01 o 
   5  11   0        0.06       56.69     79.10 o 
   6  11   0       27.05       87.01     79.10 o 
   7  11   0       12.99      146.33     92.28 o 
 -24   1   1       61.77      119.97     81.74 o 
 -23   1   1      140.25      130.51     80.42 o 
 -22   1   1       62.17       30.29     51.44 o 
 -21   1   1      180.75       53.61     54.46 o 
 -20   1   1      133.62      132.30     66.58 o 
 -19   1   1      775.43      718.80     54.35 o 
 -18   1   1      610.80      582.71     49.36 o 
 -17   1   1      346.46      350.82     41.54 o 
 -16   1   1      648.97      563.12     44.83 o 
 -15   1   1       22.63       81.77     26.01 o 
 -14   1   1       70.49       81.41     24.14 o 
 -13   1   1      124.01       75.71     23.51 o 
 -12   1   1      353.94      380.99     49.66 o 
 -11   1   1       68.28       27.06     17.61 o 
 -10   1   1     2799.15     2793.91     63.41 o 
  -9   1   1     1583.75     1706.19     47.14 o 
  -8   1   1      306.97      318.58     27.34 o 
  -7   1   1      289.44      318.24     24.02 o 
  -6   1   1       77.66       90.50     13.20 o 
  -5   1   1      202.20      182.03     19.03 o 
  -4   1   1     2369.93     2394.95     49.53 o 
  -3   1   1     9359.34     9724.40    110.13 o 
  -2   1   1     4584.83     4804.75     76.19 o 
  -1   1   1      264.17      330.58     14.93 o 
   0   1   1        2.96       10.28      7.91 o 
   1   1   1    11868.56    12057.25    197.91 o 
   2   1   1        3.99       49.46      9.84 o 
   3   1   1     1223.44     1295.62     34.58 o 
   4   1   1      700.03      785.70     32.15 o 
   5   1   1      460.45      498.93     22.08 o 
   6   1   1      827.60      901.29     29.57 o 
   7   1   1      328.71      385.50     24.29 o 
   8   1   1       72.04      116.99     18.49 o 
   9   1   1     6058.22     6543.08     97.04 o 
  10   1   1      673.73      713.51     61.46 o 
  11   1   1        6.21       23.35     17.74 o 
  12   1   1      664.86      739.72     43.45 o 
  13   1   1      815.66      962.06     50.19 o 
  14   1   1      905.97      981.09     52.49 o 
  15   1   1     1311.97     1308.86     60.00 o 
  16   1   1      447.56      412.47     51.91 o 
  17   1   1       62.85       88.53     38.82 o 
  18   1   1       46.41       18.29     47.27 o 
  19   1   1        0.69       11.58     54.71 o 
  20   1   1      234.54      238.71     65.92 o 
  21   1   1      635.27      596.12     84.37 o 
  22   1   1      299.29      389.15     71.70 o 
  23   1   1       82.05      114.66     60.08 o 
  24   1   1       46.68       67.23     77.78 o 
  25   1   1        1.05       92.28     87.01 o 
 -25   2   1      138.30       42.19     76.46 o 
 -24   2   1       67.99       68.01     68.55 o 
 -23   2   1       88.86      158.57     68.65 o 
 -22   2   1        5.13      -25.40     52.07 o 
 -21   2   1       11.75      -65.47     43.65 o 
 -20   2   1      619.61      506.24     80.13 o 
 -19   2   1     1453.49     1505.35    107.97 o 
 -18   2   1      896.22      723.70     82.71 o 
 -17   2   1     1765.84     1842.92     84.19 o 
 -16   2   1      538.89      790.92     90.55 o 
 -15   2   1       17.49       39.26     30.72 o 
 -14   2   1     2215.01     1998.45     64.67 o 
 -13   2   1     3696.13     3541.53     80.75 o 
 -12   2   1     4384.45     4238.89    120.40 o 
 -11   2   1    18580.15    18290.69    193.31 o 
 -10   2   1     5880.61     6146.10    109.32 o 
  -9   2   1     2021.22     2089.98     52.04 o 
  -8   2   1      345.93      345.29     23.79 o 
  -7   2   1     8583.29     8005.09     96.55 o 
  -6   2   1    17465.18    16936.78    154.77 o 
  -5   2   1    45205.77    44871.75    331.87 o 
  -4   2   1    19828.26    19853.60    205.62 o 
  -3   2   1    22028.68    22416.53    219.20 o 
  -2   2   1    30301.66    31619.34    284.48 o 
  -1   2   1    49920.70    49988.13    352.61 o 
   0   2   1    25358.51    25453.06    195.61 o 
   1   2   1    33059.88    33880.07    252.06 o 
   2   2   1    40824.84    40155.10    338.70 o 
   3   2   1    38336.43    37992.45    283.69 o 
   4   2   1     4075.69     4064.76     57.03 o 
   5   2   1      733.33      838.99     27.02 o 
   6   2   1     3087.09     3289.18     55.60 o 
   7   2   1    17848.34    18237.27    209.17 o 
   8   2   1    25923.04    25928.78    231.57 o 
   9   2   1     8404.55     7921.68    107.79 o 
  10   2   1     6404.81     6226.63     98.29 o 
  11   2   1     1991.47     1964.73     57.50 o 
  12   2   1      129.96      217.92     49.66 o 
  13   2   1     2202.98     2394.03    107.51 o 
  14   2   1     2858.06     2990.06    105.00 o 
  15   2   1     4315.61     4271.15    120.99 o 
  16   2   1     3980.16     3925.30    118.97 o 
  17   2   1      981.81      922.60    107.77 o 
  18   2   1       39.04       43.90     46.70 o 
  19   2   1       83.36       68.85     50.72 o 
  20   2   1      896.35     1069.16     83.87 o 
  21   2   1      210.77      212.25     83.05 o 
  22   2   1      358.06      353.31     97.56 o 
  23   2   1      125.05       98.87     76.46 o 
  24   2   1       50.05      -10.55     71.19 o 
  25   2   1        0.22       56.69     75.14 o 
 -25   3   1      572.42      613.05    104.79 o 
 -24   3   1      598.23      524.82    103.49 o 
 -23   3   1      850.40      834.31    109.58 o 
 -22   3   1       62.84      -15.94     54.08 o 
 -21   3   1        8.64      -17.16     54.71 o 
 -20   3   1      349.53      412.80     79.73 o 
 -19   3   1     1904.22     1955.69    122.36 o 
 -18   3   1     2178.09     2484.60    132.49 o 
 -17   3   1     3030.42     2977.38    351.99 o 
 -16   3   1     2496.08     2325.46    164.67 o 
 -15   3   1      274.72      282.59     44.84 o 
 -14   3   1       92.83       43.84     32.39 o 
 -13   3   1     3656.83     3588.87     81.81 o 
 -12   3   1     4520.06     4602.66    103.53 o 
 -11   3   1     3733.69     3678.03     76.91 o 
 -10   3   1     2262.26     2117.23     55.68 o 
  -9   3   1      786.37      661.20     32.41 o 
  -8   3   1      969.92      971.56     49.47 o 
  -7   3   1     1200.53     1160.58     35.45 o 
  -6   3   1     2996.93     3004.71     54.04 o 
  -5   3   1        4.72       15.74     14.43 o 
  -4   3   1     2124.60     2169.41     45.67 o 
  -3   3   1      602.20      720.53     30.06 o 
  -2   3   1     5092.81     4960.64     65.70 o 
  -1   3   1      483.88      516.85     22.60 o 
   0   3   1     1376.89     1520.08     35.93 o 
   1   3   1     2561.38     2654.31     48.05 o 
   2   3   1       37.46       36.23     14.49 o 
   3   3   1      774.09      812.45     31.42 o 
   4   3   1      203.84      219.69     18.21 o 
   5   3   1        1.50        6.33      9.47 o 
   6   3   1     3251.36     3169.81     58.77 o 
   7   3   1    12529.77    13210.44    152.80 o 
   8   3   1     2355.21     2167.06     53.04 o 
   9   3   1     4534.25     4419.30    100.42 o 
  10   3   1      890.69      835.32     60.70 o 
  11   3   1       29.64       25.42     17.45 o 
  12   3   1      585.73      555.81     70.04 o 
  13   3   1     3347.10     3400.64    102.73 o 
  14   3   1     6896.67     7026.93    152.97 o 
  15   3   1     3710.83     3584.64    112.57 o 
  16   3   1     2334.89     2218.30     93.99 o 
  17   3   1      123.35      104.67     40.97 o 
  18   3   1      203.79      206.40     48.92 o 
  19   3   1     1049.58      817.66    114.69 o 
  20   3   1     1196.35     1216.16    115.59 o 
  21   3   1     1336.43     1096.41    119.97 o 
  22   3   1      840.43      678.94    125.24 o 
  23   3   1      332.85      322.99    104.15 o 
  24   3   1        3.61      -19.77     67.23 o 
 -24   4   1       13.16     -138.36    190.50 o 
 -23   4   1      103.78      113.38     74.29 o 
 -22   4   1       82.43       92.68     67.55 o 
 -21   4   1        3.07      -64.24     52.67 o 
 -20   4   1      454.98      421.81     83.62 o 
 -19   4   1      756.24      679.84     91.89 o 
 -18   4   1     1477.73     1484.98    156.22 o 
 -17   4   1     1859.69     1789.34    117.19 o 
 -16   4   1     1017.55      797.73    119.97 o 
 -15   4   1        0.41       25.63     94.26 o 
 -14   4   1        2.19      -67.62    112.72 o 
 -13   4   1     5310.23     5341.03    132.99 o 
 -12   4   1     9409.69     9464.12    175.33 o 
 -11   4   1    16209.51    15870.14    510.80 o 
 -10   4   1     8878.13     8690.23    157.82 o 
  -9   4   1     2396.94     2303.46     74.21 o 
  -8   4   1      124.50      142.92     26.26 o 
  -7   4   1     8054.02     8037.07    139.29 o 
  -6   4   1    20373.43    19990.00    188.87 o 
  -5   4   1    51686.35    49485.87    379.93 o 
  -4   4   1    27003.27    26354.87    227.80 o 
  -3   4   1    11641.35    11806.84    127.27 o 
  -2   4   1     2100.78     2053.06     57.85 o 
  -1   4   1     5128.12     5192.93     77.10 o 
   0   4   1    25836.51    24798.97    215.83 o 
   1   4   1    40281.45    38340.16    304.69 o 
   2   4   1    35896.91    34019.96    278.19 o 
   3   4   1    29751.65    28722.72    279.34 o 
   4   4   1     6525.68     6614.05    110.80 o 
   5   4   1      186.60      281.38     48.12 o 
   6   4   1     6158.73     6217.65     98.57 o 
   7   4   1    20936.39    19875.33    199.12 o 
   8   4   1    29425.88    28695.90    263.06 o 
   9   4   1    16954.76    16692.85    183.93 o 
  10   4   1     8193.64     8233.16    149.73 o 
  11   4   1      270.80      347.76     48.23 o 
  12   4   1      169.36      103.85     33.14 o 
  13   4   1     5081.82     4974.74    126.54 o 
  14   4   1     4789.63     4763.34    127.41 o 
  15   4   1     7028.54     7068.89    210.35 o 
  16   4   1     1200.87     1272.02    109.98 o 
  17   4   1      507.36      489.60     81.96 o 
  18   4   1        1.98       23.59     58.03 o 
  19   4   1      211.62      141.57     67.55 o 
  20   4   1      304.73      276.45     79.17 o 
  21   4   1      260.44      302.92     79.81 o 
  22   4   1      396.55      525.60     96.81 o 
  23   4   1      193.96       82.53     70.43 o 
  24   4   1        6.91       25.05     72.51 o 
 -23   5   1      220.13      218.31     82.64 o 
 -22   5   1      152.46       96.33    100.19 o 
 -21   5   1        9.13        4.14     79.10 o 
 -20   5   1      130.99      188.58     74.69 o 
 -19   5   1      673.30      558.61    142.38 o 
 -18   5   1     1606.07     1775.36    134.93 o 
 -17   5   1     1745.36     1813.17    128.26 o 
 -16   5   1     1323.02     1065.22    105.45 o 
 -15   5   1       24.88       43.49     49.64 o 
 -14   5   1       97.57      101.45     53.09 o 
 -13   5   1     1336.28     1632.21    109.26 o 
 -12   5   1     3051.18     3105.13    102.95 o 
 -11   5   1     4894.77     4822.34    137.98 o 
 -10   5   1     3286.59     3219.23    100.11 o 
  -9   5   1      970.45      925.94    117.26 o 
  -8   5   1       43.84       74.77     41.10 o 
  -7   5   1     1358.54     1432.92     64.36 o 
  -6   5   1     1501.91     1459.70     51.57 o 
  -5   5   1     1004.92      901.67     37.82 o 
  -4   5   1     4965.40     5179.98     84.50 o 
  -3   5   1        1.41       -4.42     13.08 o 
  -2   5   1        0.06       19.40     14.18 o 
  -1   5   1       27.46       63.83     17.37 o 
   0   5   1       48.69       36.74     15.88 o 
   1   5   1      127.96      176.50     22.06 o 
   2   5   1      131.14      121.14     20.11 o 
   3   5   1      138.44      121.83     19.95 o 
   4   5   1       90.01       95.63     19.13 o 
   5   5   1        1.19        4.69     14.11 o 
   6   5   1     1903.13     1811.54     64.69 o 
   7   5   1      904.88      878.08     41.28 o 
   8   5   1     1118.83     1133.50     46.83 o 
   9   5   1     2040.15     2044.86    157.26 o 
  10   5   1     1025.55     1097.08     62.21 o 
  11   5   1      116.08      175.15     37.03 o 
  12   5   1      635.81      577.87     54.29 o 
  13   5   1      418.30      461.74     76.31 o 
  14   5   1     3816.52     3883.77    163.66 o 
  15   5   1     1936.41     2091.89    128.20 o 
  16   5   1      839.67      928.02    102.81 o 
  17   5   1      587.94      755.28    110.74 o 
  18   5   1       23.27       33.78     60.44 o 
  19   5   1      526.92      468.92     87.91 o 
  20   5   1     1075.22      988.62    113.03 o 
  21   5   1     1400.14     1359.59    200.39 o 
  22   5   1      592.13      746.91    112.12 o 
  23   5   1      245.99      186.71     77.77 o 
 -22   6   1       47.03      -58.78    168.75 o 
 -21   6   1       48.30      -46.89    135.79 o 
 -20   6   1        1.83      -16.38     60.21 o 
 -19   6   1       17.26      -12.40     59.98 o 
 -18   6   1      229.20      154.98    232.02 o 
 -17   6   1     1219.70     1163.70    118.46 o 
 -16   6   1      350.95      227.95     67.65 o 
 -15   6   1      255.48      214.85     66.67 o 
 -14   6   1       42.29      -19.02     69.87 o 
 -13   6   1     2123.43     2439.93    132.49 o 
 -12   6   1     1294.91     1370.13    167.43 o 
 -11   6   1     1833.92     1858.45     84.84 o 
 -10   6   1     2881.98     2849.83    100.36 o 
  -9   6   1     1464.10     1355.05     72.14 o 
  -8   6   1       70.87       85.75     33.36 o 
  -7   6   1     2023.50     2076.62    112.11 o 
  -6   6   1     3265.74     3428.03    100.33 o 
  -5   6   1     6961.76     6638.00    193.33 o 
  -4   6   1     8161.63     7785.99    117.05 o 
  -3   6   1     2422.72     2265.49     61.92 o 
  -2   6   1     1350.99     1423.31     50.78 o 
  -1   6   1      308.58      330.53     34.63 o 
   0   6   1     3832.64     3793.79     79.97 o 
   1   6   1    11840.31    11722.65    149.25 o 
   2   6   1    11068.42    10808.36    147.85 o 
   3   6   1     7465.46     7177.31    119.31 o 
   4   6   1     1087.49     1113.53     49.22 o 
   5   6   1      292.07      235.78     29.51 o 
   6   6   1     3255.54     2991.31     73.95 o 
   7   6   1     5218.29     5087.77    180.93 o 
   8   6   1     5789.41     5577.85    212.25 o 
   9   6   1     3512.30     3498.72    142.27 o 
  10   6   1     1125.82     1223.18    104.81 o 
  11   6   1       34.46      -25.78     39.28 o 
  12   6   1     1140.75     1238.93    194.45 o 
  13   6   1      715.68      601.34     85.50 o 
  14   6   1     1661.44     1603.50    125.90 o 
  15   6   1     1054.66      951.96    311.12 o 
  16   6   1       14.73       32.73     56.05 o 
  17   6   1      101.35       69.29     63.16 o 
  18   6   1        3.82      -29.71     47.13 o 
  19   6   1      167.50      114.57     70.57 o 
  20   6   1      244.77      251.66     83.29 o 
  21   6   1      133.00       98.99     72.63 o 
 -20   7   1      196.73      181.08     85.69 o 
 -19   7   1      204.57      217.66     78.43 o 
 -18   7   1      401.23      412.84     91.83 o 
 -17   7   1      192.29      117.62     66.58 o 
 -16   7   1      218.91      175.34     70.07 o 
 -15   7   1        2.70      -61.51     68.55 o 
 -14   7   1      163.40       89.55     59.51 o 
 -13   7   1      519.11      496.05     84.37 o 
 -12   7   1     1202.58     1231.37    109.57 o 
 -11   7   1      194.99      261.49     62.60 o 
 -10   7   1       35.17       51.11    101.51 o 
  -9   7   1        3.77       17.45     27.23 o 
  -8   7   1        1.60       25.57     29.10 o 
  -7   7   1      416.74      449.00     50.26 o 
  -6   7   1      566.91      648.95     57.11 o 
  -5   7   1      656.96      593.87     78.16 o 
  -4   7   1      153.03      138.57     35.82 o 
  -3   7   1       50.35       59.04     29.80 o 
  -2   7   1      376.22      451.09     46.93 o 
  -1   7   1      220.88      232.49     30.79 o 
   0   7   1      369.99      400.40     36.26 o 
   1   7   1       66.84       33.79     22.95 o 
   2   7   1      341.42      393.99     35.97 o 
   3   7   1       10.41       24.64     22.11 o 
   4   7   1      433.14      526.46     56.84 o 
   5   7   1      209.63      272.49     33.19 o 
   6   7   1        2.27       -9.24     24.55 o 
   7   7   1        9.09       11.61     38.89 o 
   8   7   1      821.83      668.22     77.73 o 
   9   7   1      678.77      837.69     90.22 o 
  10   7   1      138.38      155.24     57.69 o 
  11   7   1       27.14       28.12     48.27 o 
  12   7   1      380.25      305.60     70.57 o 
  13   7   1       19.85       33.05     54.16 o 
  14   7   1      321.79      360.37     79.47 o 
  15   7   1      312.96      228.18    103.49 o 
  16   7   1       56.36       57.62     61.13 o 
  17   7   1      133.07      125.22     67.02 o 
  18   7   1      126.84       35.22     84.37 o 
  19   7   1      135.50      177.79     75.35 o 
  20   7   1       96.27       83.20     72.17 o 
 -18   8   1       42.08      -61.05     52.70 o 
 -17   8   1        3.12        5.24     57.55 o 
 -16   8   1      100.42      108.36     66.57 o 
 -15   8   1      158.40      153.29     71.53 o 
 -14   8   1      189.75      178.43     68.55 o 
 -13   8   1       77.58       75.46     57.02 o 
 -12   8   1       41.28      -28.88     82.40 o 
 -11   8   1        1.30       42.14    113.38 o 
 -10   8   1      450.12      482.52     79.73 o 
  -9   8   1      171.75      153.49     58.19 o 
  -8   8   1      366.08      414.62     71.23 o 
  -7   8   1       69.23      114.10     39.23 o 
  -6   8   1       38.26       51.79     33.85 o 
  -5   8   1      194.19      305.89     47.14 o 
  -4   8   1      367.66      320.02     46.99 o 
  -3   8   1      138.16      157.18     39.17 o 
  -2   8   1       21.75       18.78     30.64 o 
  -1   8   1       14.92       28.26     29.66 o 
   0   8   1      300.64      309.78     45.07 o 
   1   8   1       54.24       58.03     25.93 o 
   2   8   1      190.73      181.52     32.23 o 
   3   8   1      109.72      162.05     32.74 o 
   4   8   1       30.87       99.66     47.01 o 
   5   8   1       63.95        0.02     58.67 o 
   6   8   1      404.29      426.13     69.95 o 
   7   8   1      226.16      201.18     59.22 o 
   8   8   1        2.31       28.03     68.55 o 
   9   8   1        1.37       28.65     48.46 o 
  10   8   1       20.25       35.95     76.46 o 
  11   8   1       16.07       31.99     67.23 o 
  12   8   1      433.53      483.10     85.43 o 
  13   8   1      185.81      195.79     67.96 o 
  14   8   1       37.54       21.49     55.07 o 
  15   8   1       18.05       43.24     52.65 o 
  16   8   1       43.67       62.40     62.68 o 
  17   8   1       41.32      -11.53     57.77 o 
  18   8   1       64.65       75.64     66.82 o 
 -16   9   1       18.24       18.48     61.87 o 
 -15   9   1        1.94       15.91     59.51 o 
 -14   9   1        0.11      -23.45     58.01 o 
 -13   9   1       51.34        1.18     56.28 o 
 -12   9   1       61.95      -21.70     50.10 o 
 -11   9   1       28.35        6.10     49.86 o 
 -10   9   1       20.02       24.04     51.10 o 
  -9   9   1       55.03       86.70     63.94 o 
  -8   9   1      112.68       15.50     46.82 o 
  -7   9   1      131.48      140.75     69.87 o 
  -6   9   1      114.59      109.65     41.56 o 
  -5   9   1       57.94      128.26     46.21 o 
  -4   9   1        1.96        8.49     42.12 o 
  -3   9   1       36.43       50.65     33.79 o 
  -2   9   1      213.51      245.03     44.27 o 
  -1   9   1      122.22      117.20     38.59 o 
   0   9   1      446.78      496.21     55.63 o 
   1   9   1       69.46       51.48     44.27 o 
   2   9   1       28.77       23.73     58.01 o 
   3   9   1       28.13      -17.14     59.32 o 
   4   9   1       53.48       51.06     45.03 o 
   5   9   1      290.69      253.58    117.33 o 
   6   9   1      236.76      173.82     60.18 o 
   7   9   1      245.97      228.87     63.65 o 
   8   9   1        7.36        8.19     46.58 o 
   9   9   1        0.08      -47.68     43.92 o 
  10   9   1      215.33      242.03     72.42 o 
  11   9   1       96.59       46.29     54.50 o 
  12   9   1       37.26       64.12     58.74 o 
  13   9   1       17.22       26.35    115.35 o 
  14   9   1        4.25        9.25     55.99 o 
  15   9   1        0.15      -21.87     52.54 o 
 -12  10   1      148.25      234.02     78.42 o 
 -11  10   1       63.76       80.27     71.19 o 
 -10  10   1        3.05        1.33     53.40 o 
  -9  10   1        4.75       94.90     76.46 o 
  -8  10   1      193.02      249.83     70.28 o 
  -7  10   1       74.90       52.93     53.85 o 
  -6  10   1      148.66      189.96     64.60 o 
  -5  10   1       74.80      146.49     57.77 o 
  -4  10   1      129.30      173.06     44.87 o 
  -3  10   1        9.39       36.87     35.00 o 
  -2  10   1        1.56       64.35     47.43 o 
  -1  10   1       52.39      129.89     53.04 o 
   0  10   1       15.07      101.51     63.28 o 
   1  10   1      209.74      193.79     80.42 o 
   2  10   1       25.40       60.64     71.19 o 
   3  10   1      210.71      201.70     88.33 o 
   4  10   1      101.77      184.57     89.65 o 
   5  10   1        5.22       10.55     72.51 o 
   6  10   1        6.63       88.33     83.05 o 
   7  10   1       51.46       43.50     77.78 o 
   8  10   1       11.51      114.99     57.65 o 
   9  10   1       82.29       89.19     67.89 o 
  10  10   1      193.48      131.83     60.59 o 
  11  10   1       60.19       11.14     59.47 o 
  12  10   1       34.02      103.51     65.35 o 
  -7  11   1       10.36      102.98     61.36 o 
  -6  11   1       11.87       19.77     75.14 o 
  -5  11   1        8.57       47.46     79.10 o 
  -4  11   1       40.52       -1.32     64.60 o 
  -3  11   1       18.70       46.14     72.51 o 
  -1  11   1       37.13       81.74     64.60 o 
   0  11   1       37.96      191.16     81.74 o 
   1  11   1       10.18       54.05     64.60 o 
   2  11   1        0.06      177.97     81.74 o 
   3  11   1       34.53      162.15     84.37 o 
   4  11   1       52.25       58.01     72.51 o 
   5  11   1       78.76      117.33     81.74 o 
   6  11   1        3.93       35.59     73.83 o 
   7  11   1        3.81       89.65     81.74 o 
 -23   0   2      198.00      101.51     83.05 o 
 -22   0   2      504.20      755.40    137.11 o 
 -21   0   2       67.04      131.83     81.74 o 
 -20   0   2      107.42       88.33     81.74 o 
 -19   0   2       50.14      -34.16     35.88 o 
 -18   0   2      699.95      598.81     68.40 o 
 -17   0   2     3006.38     3213.98    126.69 o 
 -16   0   2     7960.77     8422.62    200.65 o 
 -15   0   2     4301.29     4517.53    433.07 o 
 -14   0   2     2225.39     2369.02     98.10 o 
 -13   0   2      548.78      587.74     55.71 o 
 -12   0   2     5736.51     5307.37    296.62 o 
 -11   0   2    15188.59    15336.73    243.75 o 
 -10   0   2    37146.64    35511.91    428.43 o 
  -9   0   2    35843.45    34851.88    462.07 o 
  -8   0   2    21841.25    22169.83    282.71 o 
  -7   0   2     4887.69     5683.94    108.82 o 
  -6   0   2     9573.65     9320.44    141.51 o 
  -5   0   2    24606.35    24084.61    273.64 o 
  -4   0   2    69102.47    68244.27    880.64 o 
  -3   0   2   141233.83   129732.31   2345.96 o 
  -2   0   2    65594.13    62390.93    917.55 o 
  -1   0   2     4446.26     4680.14     79.76 o 
   0   0   2     8100.78     8478.56    144.36 o 
   1   0   2    13127.71    12972.61    158.44 o 
   2   0   2    97424.77    91387.80    943.26 o 
   3   0   2    87094.80    84890.88   1694.05 o 
   4   0   2    73703.25    71274.45   2408.57 o 
   5   0   2    67830.62    66089.47   1318.98 o 
   6   0   2     4620.75     4556.77    116.01 o 
   7   0   2     4205.27     4435.90    116.67 o 
   8   0   2    27898.54    29077.97    802.86 o 
   9   0   2    20387.56    20121.02    280.03 o 
  10   0   2    49138.20    48746.52    558.38 o 
  11   0   2    23103.54    21599.06    313.31 o 
  12   0   2     4097.04     3674.54    118.63 o 
  13   0   2      367.99      333.35     51.68 o 
  14   0   2     2553.11     2718.38    135.13 o 
  15   0   2     7471.38     7768.87    280.80 o 
  16   0   2     5293.33     5767.66    247.84 o 
  17   0   2     4141.39     4527.12    225.43 o 
  18   0   2     3321.80     3331.40    201.70 o 
  19   0   2        4.35      -29.00     55.37 o 
  20   0   2       40.82       40.87     60.64 o 
  21   0   2      344.20      353.31    100.19 o 
  22   0   2      452.39      498.33    110.74 o 
  23   0   2      540.82      597.20    125.24 o 
  24   0   2      141.72      179.29     89.65 o 
  25   0   2       19.22       73.83     85.69 o 
 -24   1   2      563.73      585.34    137.11 o 
 -23   1   2     1155.54     1318.32    175.34 o 
 -22   1   2     1858.56     1759.30    125.05 o 
 -21   1   2     2164.96     1998.36    104.15 o 
 -20   1   2       46.07       35.51     38.43 o 
 -19   1   2        5.97        8.11     35.69 o 
 -18   1   2      963.58      933.16     95.66 o 
 -17   1   2     6835.41     7000.26    131.67 o 
 -16   1   2     3548.04     3435.00     89.71 o 
 -15   1   2     7621.99     7348.52    127.23 o 
 -14   1   2     1862.03     1879.55     62.49 o 
 -13   1   2       91.04      172.97     28.54 o 
 -12   1   2     2671.23     2635.81     66.69 o 
 -11   1   2     2296.82     2287.34     59.79 o 
 -10   1   2     8915.83     8652.02    116.13 o 
  -9   1   2    14239.08    14587.24    155.15 o 
  -8   1   2     6041.99     6648.20    104.74 o 
  -7   1   2      189.00      216.40     22.45 o 
  -6   1   2       32.95       46.27     18.65 o 
  -5   1   2     2865.77     2935.30     45.82 o 
  -4   1   2      382.33      360.07     43.23 o 
  -3   1   2    11965.75    12806.88    188.16 o 
  -2   1   2       95.04      106.20     13.89 o 
  -1   1   2    12975.25    13766.74    118.98 o 
   0   1   2     5528.29     5762.69     65.37 o 
   1   1   2      314.53      366.27     16.80 o 
   2   1   2       43.13       49.88     12.66 o 
   3   1   2      660.17      600.07     28.66 o 
   4   1   2    15571.46    15191.11    165.64 o 
   5   1   2     1285.57     1314.95     43.56 o 
   6   1   2      476.06      638.43     34.95 o 
   7   1   2       56.95       66.98     15.23 o 
   8   1   2     2862.28     2833.28     57.87 o 
   9   1   2     8800.23     8961.05    116.20 o 
  10   1   2    15066.79    14798.92    166.92 o 
  11   1   2     6836.06     6316.07    104.94 o 
  12   1   2     1543.24     1543.96     57.25 o 
  13   1   2       26.71        7.71     25.98 o 
  14   1   2     5233.02     5523.93    132.60 o 
  15   1   2     5004.46     5069.98    132.05 o 
  16   1   2     5398.39     5454.89    253.79 o 
  17   1   2     4850.27     4662.20    162.17 o 
  18   1   2     1266.34     1512.67    107.19 o 
  19   1   2      450.70      355.50     67.35 o 
  20   1   2      781.28      846.49    164.79 o 
  21   1   2     1355.29     1551.35    350.01 o 
  22   1   2     1529.22     1669.54    313.76 o 
  23   1   2     1575.18     1518.85    121.52 o 
  24   1   2      826.79      836.01    100.47 o 
  25   1   2      144.90      125.24     89.65 o 
 -25   2   2       40.92     -150.29    100.19 o 
 -24   2   2        0.06      -77.59    110.74 o 
 -23   2   2       40.88      -51.55     49.64 o 
 -22   2   2      169.86      210.45     68.76 o 
 -21   2   2       71.64       37.50     57.62 o 
 -20   2   2       83.72       75.22     43.17 o 
 -19   2   2       69.86       35.40     36.29 o 
 -18   2   2      170.26      207.99     45.74 o 
 -17   2   2     1496.33     1500.37     79.68 o 
 -16   2   2      616.08      600.84     58.25 o 
 -15   2   2     3633.00     3298.16    103.49 o 
 -14   2   2     1607.76     1496.70     70.44 o 
 -13   2   2      365.18      389.03     33.49 o 
 -12   2   2      108.22      126.63     22.77 o 
 -11   2   2     4755.03     4665.94    159.62 o 
 -10   2   2    12285.28    11830.59    139.91 o 
  -9   2   2    23110.98    22724.04    211.32 o 
  -8   2   2    16498.33    16886.24    164.99 o 
  -7   2   2     3141.58     3118.22     52.50 o 
  -6   2   2     1033.19     1007.56     42.28 o 
  -5   2   2     6560.03     6155.25    101.45 o 
  -4   2   2    34381.46    33921.65    320.20 o 
  -3   2   2    53907.98    53503.13    493.67 o 
  -2   2   2   131500.27   125866.35    992.27 o 
  -1   2   2      356.25      385.26     27.40 o 
   0   2   2      472.63      592.73     49.60 o 
   1   2   2    11391.93    11664.75    119.31 o 
   2   2   2    33574.06    33530.59    259.10 o 
   3   2   2    38891.89    37964.90    434.37 o 
   4   2   2    61923.72    60579.82    778.63 o 
   5   2   2    23262.99    22535.63    238.16 o 
   6   2   2      769.87      699.76     39.26 o 
   7   2   2     3023.71     3174.61     78.80 o 
   8   2   2    24523.26    25308.74    227.58 o 
   9   2   2    13090.52    12011.30    138.26 o 
  10   2   2    14150.82    13843.99    158.44 o 
  11   2   2     9458.57     9403.08    162.93 o 
  12   2   2     1584.05     1475.89     69.72 o 
  13   2   2      241.92      215.98     40.29 o 
  14   2   2     5621.96     5873.66    140.49 o 
  15   2   2     4354.08     4320.27    124.14 o 
  16   2   2     2414.23     2656.51    103.62 o 
  17   2   2     1074.49     1190.01     82.00 o 
  18   2   2      440.48      595.80     65.45 o 
  19   2   2        0.81       39.09     44.21 o 
  20   2   2       68.80       79.06     48.45 o 
  21   2   2      336.58      430.02     74.69 o 
  22   2   2      140.72      180.41    139.08 o 
  23   2   2       41.24       71.19     80.42 o 
  24   2   2        8.17      129.20     90.96 o 
 -25   3   2        8.82      -17.51     64.83 o 
 -24   3   2       32.35      -18.85    160.18 o 
 -23   3   2      322.63      164.85     69.86 o 
 -22   3   2      206.09      240.82    106.12 o 
 -21   3   2      714.96      779.50     96.02 o 
 -20   3   2       61.50       40.08     57.04 o 
 -19   3   2        1.91       61.96     51.69 o 
 -18   3   2      143.81      122.59     42.28 o 
 -17   3   2      837.71      901.07     80.94 o 
 -16   3   2      734.36      762.61     64.42 o 
 -15   3   2     4891.24     4936.07    130.39 o 
 -14   3   2      885.61      940.90     66.41 o 
 -13   3   2       58.37      137.41     77.78 o 
 -12   3   2     2148.66     2064.34     79.07 o 
 -11   3   2     1944.10     1949.75     74.00 o 
 -10   3   2     3653.99     3456.73     93.87 o 
  -9   3   2     3219.83     3303.97     61.18 o 
  -8   3   2     2509.26     2697.41     50.21 o 
  -7   3   2      162.51      153.41     24.99 o 
  -6   3   2      511.06      445.43     35.03 o 
  -5   3   2    13363.54    14004.08    180.30 o 
  -4   3   2     1653.64     1751.42     62.62 o 
  -3   3   2       72.79       81.48     18.54 o 
  -2   3   2       36.84       60.11     12.76 o 
  -1   3   2       65.99       71.62     13.53 o 
   0   3   2       22.20       55.01     13.10 o 
   1   3   2      745.56      832.37     36.57 o 
   2   3   2      337.06      389.79     23.13 o 
   3   3   2        1.59       -0.46     13.57 o 
   4   3   2     3572.03     3571.81     59.07 o 
   5   3   2      100.38      120.38     14.32 o 
   6   3   2       23.30       26.78     18.53 o 
   7   3   2      120.07      162.28     27.75 o 
   8   3   2      555.02      633.71     38.74 o 
   9   3   2      473.99      396.93     39.83 o 
  10   3   2     1511.28     1497.92     67.12 o 
  11   3   2     1166.36     1066.91    112.58 o 
  12   3   2      580.81      607.07     54.54 o 
  13   3   2        7.89       31.74     30.77 o 
  14   3   2      211.28      210.27     43.74 o 
  15   3   2      182.69      233.09     46.80 o 
  16   3   2     1038.07      894.51     81.88 o 
  17   3   2     3233.59     3023.56    169.81 o 
  18   3   2      223.83      283.44     54.12 o 
  19   3   2        0.94      -46.92     34.71 o 
  20   3   2      259.76      330.47     59.03 o 
  21   3   2      470.45      581.38    118.65 o 
  22   3   2      471.31      524.69    118.65 o 
  23   3   2      245.74      404.72    113.38 o 
  24   3   2      107.18      175.34     92.28 o 
 -24   4   2       12.38       62.75     66.33 o 
 -23   4   2       51.78       94.61     69.47 o 
 -22   4   2        8.16      -20.13     59.32 o 
 -21   4   2        0.03      -94.39     71.85 o 
 -20   4   2       72.82       10.05     54.26 o 
 -19   4   2      339.70      197.67    115.35 o 
 -18   4   2      259.27      222.84     68.65 o 
 -17   4   2       37.51      -37.74     43.08 o 
 -16   4   2       80.83       50.92     36.04 o 
 -15   4   2     1191.33     1071.53     96.16 o 
 -14   4   2      208.42      262.67     45.51 o 
 -13   4   2        5.06      -12.62     25.44 o 
 -12   4   2     1825.46     1838.72     79.44 o 
 -11   4   2      476.17      433.74     46.94 o 
 -10   4   2       41.58       37.03     26.63 o 
  -9   4   2      566.49      465.22     43.75 o 
  -8   4   2      300.71      265.15     34.52 o 
  -7   4   2       55.90       47.60     25.51 o 
  -6   4   2     1418.88     1449.73     59.58 o 
  -5   4   2      176.70      198.62     26.83 o 
  -4   4   2      275.47      308.07     36.66 o 
  -3   4   2     1264.93     1397.80     42.70 o 
  -2   4   2     5710.68     5932.22     86.41 o 
  -1   4   2      715.11      737.25     40.15 o 
   0   4   2      469.24      482.19     28.92 o 
   1   4   2      837.61      833.07     35.55 o 
   2   4   2      211.95      220.51     30.45 o 
   3   4   2      529.28      581.86     36.98 o 
   4   4   2     1580.27     1587.11     45.16 o 
   5   4   2       11.62       51.14     16.89 o 
   6   4   2        9.15      -10.48     12.71 o 
   7   4   2      612.37      570.14     31.36 o 
   8   4   2     1269.65     1277.74     60.79 o 
   9   4   2      206.39      217.13     35.47 o 
  10   4   2      316.68      339.85     40.72 o 
  11   4   2        0.44       13.00     31.34 o 
  12   4   2       25.40       43.42     31.94 o 
  13   4   2      737.50      672.44     59.40 o 
  14   4   2     1315.60     1316.27    107.65 o 
  15   4   2       68.15       65.16     37.32 o 
  16   4   2       20.08       29.66     35.02 o 
  17   4   2        0.03       94.86     42.48 o 
  18   4   2        0.42      -44.65     45.62 o 
  19   4   2       40.42       29.93     53.70 o 
  20   4   2      104.69       31.09     60.40 o 
  21   4   2       82.28        6.89     59.22 o 
  22   4   2       46.31      109.42     84.37 o 
  23   4   2        2.67       73.83     80.42 o 
 -23   5   2       13.23     -100.97     81.08 o 
 -22   5   2        2.30      -87.64    131.83 o 
 -21   5   2        6.52      -12.52     57.65 o 
 -20   5   2       25.65       38.00     60.56 o 
 -19   5   2       22.01        4.59     55.36 o 
 -18   5   2       63.08      104.66     65.85 o 
 -17   5   2        0.26      -35.47     47.66 o 
 -16   5   2      246.68      189.14     66.17 o 
 -15   5   2        6.11       22.14     34.56 o 
 -14   5   2       13.13      -18.89     42.67 o 
 -13   5   2      392.80      292.31     49.49 o 
 -12   5   2       63.98       27.45     29.59 o 
 -11   5   2       88.10       40.64     31.04 o 
 -10   5   2       25.49       -0.04     24.29 o 
  -9   5   2        0.28      -19.15     22.62 o 
  -8   5   2      213.80      281.48     47.69 o 
  -7   5   2      199.27      126.56     31.04 o 
  -6   5   2     1251.22     1211.38     68.40 o 
  -5   5   2     1244.66     1233.37     81.28 o 
  -4   5   2     1026.06      971.19     38.85 o 
  -3   5   2       47.26       54.95     17.64 o 
  -2   5   2      403.07      468.10     31.20 o 
  -1   5   2       12.13       10.10     16.17 o 
   0   5   2     2265.46     2282.11     64.70 o 
   1   5   2     1796.72     1853.96     53.62 o 
   2   5   2     3912.64     3907.68     76.43 o 
   3   5   2      322.44      315.14     27.54 o 
   4   5   2        4.85      -14.58     13.78 o 
   5   5   2        5.50       -1.25     17.69 o 
   6   5   2     3056.35     3261.86     91.44 o 
   7   5   2      431.15      461.24     44.88 o 
   8   5   2     1161.65     1124.21     61.88 o 
   9   5   2      379.66      380.13     44.81 o 
  10   5   2       15.45       31.28     26.78 o 
  11   5   2        1.56      -35.82     26.12 o 
  12   5   2        2.66        8.29     28.11 o 
  13   5   2      244.36      253.06     57.78 o 
  14   5   2       26.05       10.21     31.73 o 
  15   5   2      513.75      380.78     76.39 o 
  16   5   2       11.10       11.53     63.28 o 
  17   5   2       79.74      133.07     64.52 o 
  18   5   2       28.78       -0.89     50.83 o 
  19   5   2       26.24       99.82     67.72 o 
  20   5   2        1.29      -17.91     69.87 o 
  21   5   2        3.58       48.17     65.35 o 
  22   5   2       52.50       41.40     68.01 o 
 -22   6   2      275.92      176.07     79.26 o 
 -21   6   2       61.98       18.92     92.28 o 
 -20   6   2       64.01       29.85     65.59 o 
 -19   6   2      427.05      404.86    163.47 o 
 -18   6   2     1017.68      640.45    132.49 o 
 -17   6   2      712.53      548.83     91.53 o 
 -16   6   2     1009.86      911.35    113.38 o 
 -15   6   2      239.12      203.54     67.53 o 
 -14   6   2       31.03        3.93     49.11 o 
 -13   6   2     1072.76      962.34     74.23 o 
 -12   6   2     2745.66     2921.20    108.18 o 
 -11   6   2     1849.11     1763.92    132.06 o 
 -10   6   2     2563.29     2541.73    101.30 o 
  -9   6   2      840.41      699.17     98.39 o 
  -8   6   2      146.24      154.00     46.36 o 
  -7   6   2      154.29      168.74     37.01 o 
  -6   6   2     2374.53     2356.37    167.36 o 
  -5   6   2     2421.42     2287.65    102.77 o 
  -4   6   2     5191.19     5110.83    158.23 o 
  -3   6   2     2452.53     2569.61     85.90 o 
  -2   6   2     1231.54     1219.01     79.16 o 
  -1   6   2     1137.02     1121.87     49.55 o 
   0   6   2      152.56      143.81     26.33 o 
   1   6   2      267.80      242.72     30.64 o 
   2   6   2     3123.75     2915.53     72.96 o 
   3   6   2     3535.79     3390.65     79.02 o 
   4   6   2     1979.30     2053.33     62.39 o 
   5   6   2     1888.86     2025.93     82.27 o 
   6   6   2      752.35      996.02     60.44 o 
   7   6   2       23.53       79.80     43.88 o 
   8   6   2       85.66      105.68     49.24 o 
   9   6   2     1278.91     1159.29     73.84 o 
  10   6   2      873.77      835.90     62.68 o 
  11   6   2     2352.18     2451.92    109.65 o 
  12   6   2     1104.04     1212.87    149.63 o 
  13   6   2      370.62      416.10     76.96 o 
  14   6   2       83.90      116.11     61.44 o 
  15   6   2       41.53       31.21     54.34 o 
  16   6   2      205.26      396.88     82.20 o 
  17   6   2      865.41      905.01    135.79 o 
  18   6   2      512.22      489.28     91.54 o 
  19   6   2      268.95      200.67     75.61 o 
  20   6   2      119.59      157.91     75.05 o 
  21   6   2       15.04      -68.39     59.32 o 
 -20   7   2       28.19      -13.42     60.25 o 
 -19   7   2       29.00      -43.01     64.60 o 
 -18   7   2      192.66      245.79    113.38 o 
 -17   7   2      342.35      337.43    121.94 o 
 -16   7   2      176.78      196.08     72.04 o 
 -15   7   2       70.38       80.66     60.21 o 
 -14   7   2       32.89       -7.73     48.46 o 
 -13   7   2       33.90       -1.82     47.28 o 
 -12   7   2      116.94      235.20     66.09 o 
 -11   7   2       43.16       90.88     43.83 o 
 -10   7   2      197.48      240.00     47.02 o 
  -9   7   2      190.61      149.91     39.55 o 
  -8   7   2        1.84        5.08     28.30 o 
  -7   7   2      181.42      205.67     42.43 o 
  -6   7   2      231.50      212.16     42.98 o 
  -5   7   2      143.30      157.49     38.46 o 
  -4   7   2      146.59       99.30     34.88 o 
  -3   7   2        0.08      -19.57     26.23 o 
  -2   7   2        3.77      -17.05     24.97 o 
  -1   7   2      712.14      662.10     54.30 o 
   0   7   2      315.48      339.03     42.48 o 
   1   7   2     1358.21     1349.21     55.61 o 
   2   7   2      501.88      484.73     40.64 o 
   3   7   2      510.58      546.13     42.65 o 
   4   7   2       26.56       50.57     28.25 o 
   5   7   2       20.52      -14.52     25.06 o 
   6   7   2      370.40      435.88     48.74 o 
   7   7   2      380.63      436.98     48.53 o 
   8   7   2     1061.75      924.04     63.50 o 
   9   7   2      466.20      472.17     73.20 o 
  10   7   2      512.95      576.22    127.22 o 
  11   7   2        4.17       29.37     48.12 o 
  12   7   2      294.07      304.65     72.19 o 
  13   7   2      166.43      159.25     61.43 o 
  14   7   2      232.47      172.70     65.88 o 
  15   7   2      447.62      471.90    106.12 o 
  16   7   2      304.91      453.50     89.91 o 
  17   7   2      334.49      427.00     89.91 o 
  18   7   2       81.80       60.94     62.92 o 
  19   7   2       23.88       24.89     61.56 o 
 -18   8   2      406.82      406.05    136.45 o 
 -17   8   2      191.13      164.15     74.96 o 
 -16   8   2      576.25      463.60     92.80 o 
 -15   8   2      336.53      352.46     83.89 o 
 -14   8   2      151.10      134.17     62.35 o 
 -13   8   2       26.79       35.46     57.31 o 
 -12   8   2      490.07      570.68     89.01 o 
 -11   8   2     1226.93     1426.88    119.71 o 
 -10   8   2     2336.50     2154.07    100.05 o 
  -9   8   2      917.39      853.24     72.51 o 
  -8   8   2      359.04      349.84     65.99 o 
  -7   8   2       88.32       73.45     36.80 o 
  -6   8   2      384.65      459.35     56.23 o 
  -5   8   2     1693.48     1656.43     84.10 o 
  -4   8   2     2487.44     2493.33     99.10 o 
  -3   8   2     2578.59     2690.02    120.88 o 
  -2   8   2     1622.41     1684.63     81.77 o 
  -1   8   2     1057.14     1053.22    117.43 o 
   0   8   2       45.90       34.24     31.80 o 
   1   8   2      280.06      286.05     57.48 o 
   2   8   2     2639.15     2537.34    113.08 o 
   3   8   2     4042.03     3797.96    142.66 o 
   4   8   2     2270.84     2292.18     89.97 o 
   5   8   2     1092.48     1354.16     98.13 o 
   6   8   2      165.18      307.91     64.76 o 
   7   8   2       43.28       18.89     59.32 o 
   8   8   2      766.76      608.85    127.88 o 
   9   8   2     1690.65     1543.97    121.05 o 
  10   8   2     1565.91     1520.65    309.81 o 
  11   8   2      224.10      307.72     75.05 o 
  12   8   2      458.12      437.24     82.18 o 
  13   8   2        2.69       65.46     56.29 o 
  14   8   2       23.86       23.35     74.49 o 
  15   8   2       95.48      146.00     69.01 o 
  16   8   2      279.92      171.38     73.73 o 
  17   8   2      269.58      224.30     88.33 o 
 -15   9   2       89.87      167.85     77.46 o 
 -14   9   2       17.40      -11.75     64.60 o 
 -13   9   2       12.58      -11.60     52.41 o 
 -12   9   2       61.41      113.01     64.62 o 
 -11   9   2       94.48      107.84     69.87 o 
 -10   9   2       59.74      111.91     58.02 o 
  -9   9   2      225.95      179.10     62.68 o 
  -8   9   2        2.67       15.62     36.47 o 
  -7   9   2       28.25       15.59     33.76 o 
  -6   9   2       36.68       60.23     36.54 o 
  -5   9   2       11.50        3.11     31.80 o 
  -4   9   2       87.87       81.75     37.03 o 
  -3   9   2       85.94       51.06     36.26 o 
  -2   9   2        2.88       23.11     40.87 o 
  -1   9   2        1.89       24.36     41.80 o 
   0   9   2        0.50       -8.44     35.59 o 
   1   9   2      346.51      369.15     59.69 o 
   2   9   2        3.72        3.75     32.90 o 
   3   9   2       10.25       46.14     65.92 o 
   4   9   2       27.67       39.55     67.23 o 
   5   9   2       25.63       85.69     77.78 o 
   6   9   2        8.90        3.81     42.09 o 
   7   9   2       34.76       45.07     50.87 o 
   8   9   2      259.06      324.17     73.95 o 
   9   9   2      303.61      342.95     76.01 o 
  10   9   2      132.18      139.75     62.60 o 
  11   9   2        7.73      -11.03     52.10 o 
  12   9   2       15.95        8.47     53.79 o 
  13   9   2       20.72      -51.19     48.27 o 
  14   9   2       28.29      -33.44     55.84 o 
  15   9   2      155.90      103.18    138.42 o 
 -12  10   2        0.99       33.53     59.67 o 
 -11  10   2       63.48      -29.58     58.67 o 
 -10  10   2      180.91      343.69    105.47 o 
  -9  10   2      164.99       85.97     56.81 o 
  -8  10   2      221.48      232.09     68.66 o 
  -7  10   2       16.33       30.76     51.43 o 
  -6  10   2       52.69       74.10     40.44 o 
  -5  10   2      265.90      327.61    113.26 o 
  -4  10   2      440.05      539.49     64.26 o 
  -3  10   2      194.62      129.73     80.04 o 
  -2  10   2      168.18      241.26     57.23 o 
  -1  10   2       14.22       97.00     44.27 o 
   0  10   2        3.12       18.46     60.64 o 
   1  10   2       55.49       67.23     67.23 o 
   2  10   2      573.34      639.39    126.56 o 
   3  10   2      161.08      218.84     92.28 o 
   4  10   2      113.86      212.25     92.28 o 
   5  10   2       17.23       18.46     67.23 o 
   6  10   2       20.51      152.93     93.60 o 
   7  10   2        4.78      -40.87     69.87 o 
   8  10   2       22.27       60.64     84.37 o 
   9  10   2      106.80      238.62    110.74 o 
  10  10   2      443.95      459.33     89.60 o 
  11  10   2       93.27      131.81     68.13 o 
  -6  11   2       31.51       65.24     77.78 o 
  -5  11   2       47.09      146.14     62.08 o 
  -4  11   2       46.38       21.09     61.96 o 
  -3  11   2        3.59      234.66     88.33 o 
  -2  11   2        4.20      100.19     68.55 o 
  -1  11   2        3.31       85.69     71.19 o 
   0  11   2       11.70      188.52     83.05 o 
   1  11   2        7.79      100.19     76.46 o 
   2  11   2        5.43       50.10     61.96 o 
   3  11   2       10.49      141.06     81.74 o 
   4  11   2        4.13       29.00     63.28 o 
   5  11   2        1.94       84.37     76.46 o 
   6  11   2        4.99       60.64     81.74 o 
 -25   1   3        0.51     -101.51     81.74 o 
 -24   1   3       14.19      -80.42     87.01 o 
 -23   1   3      158.44      142.01     70.39 o 
 -22   1   3      131.54      203.53     72.64 o 
 -21   1   3       98.16      103.48     75.14 o 
 -20   1   3      237.24      147.55     45.97 o 
 -19   1   3      204.15      248.21     49.80 o 
 -18   1   3        1.48       15.56     42.51 o 
 -17   1   3      470.34      608.78     59.94 o 
 -16   1   3       26.05       32.58     31.69 o 
 -15   1   3      823.60      819.53    134.75 o 
 -14   1   3      645.68      579.80     41.95 o 
 -13   1   3       72.49       44.27     22.83 o 
 -12   1   3       69.77       41.78     19.43 o 
 -11   1   3        5.86        8.04     15.92 o 
 -10   1   3      104.85       83.55     28.35 o 
  -9   1   3      244.57      255.56     32.05 o 
  -8   1   3      780.01      755.47     33.49 o 
  -7   1   3      670.48      838.07     29.88 o 
  -6   1   3      811.63      800.83     26.50 o 
  -5   1   3      314.28      280.44     23.21 o 
  -4   1   3       38.04       72.72     11.06 o 
  -3   1   3     2071.73     2234.54     51.95 o 
  -2   1   3      996.35     1024.24     33.19 o 
  -1   1   3     4602.67     4941.99     66.49 o 
   0   1   3      498.94      501.31     24.98 o 
   1   1   3      526.66      511.54     26.68 o 
   2   1   3       25.71       26.38     11.03 o 
   3   1   3       39.44       55.45     10.62 o 
   4   1   3     3124.87     3292.30     89.69 o 
   5   1   3     3108.04     3316.57     72.85 o 
   6   1   3     1564.26     1715.99     55.09 o 
   7   1   3      234.38      293.77     21.75 o 
   8   1   3        4.66       -2.80     11.00 o 
   9   1   3     1053.13     1205.67     40.86 o 
  10   1   3     1259.09     1186.13    126.86 o 
  11   1   3     2012.12     2019.08     89.35 o 
  12   1   3     2513.77     2385.27     84.96 o 
  13   1   3       75.72       32.44     31.05 o 
  14   1   3       27.96       21.80     30.70 o 
  15   1   3      680.99      674.55    155.56 o 
  16   1   3      300.65      341.57     64.74 o 
  17   1   3      398.62      463.02     93.60 o 
  18   1   3      648.81      655.50     81.37 o 
  19   1   3       66.63      149.72     55.91 o 
  20   1   3       75.00       96.99     53.60 o 
  21   1   3        6.61      -26.06     43.69 o 
  22   1   3       82.95       57.95     54.99 o 
  23   1   3       79.42       70.55     57.28 o 
  24   1   3       90.75       92.74     81.74 o 
 -25   2   3        3.08     -136.45     90.96 o 
 -24   2   3       23.18     -122.60     81.74 o 
 -23   2   3      159.56      133.15    112.06 o 
 -22   2   3      283.83      418.30     79.95 o 
 -21   2   3      106.60      107.36     47.71 o 
 -20   2   3      244.40      265.42     52.82 o 
 -19   2   3      111.24       98.30     42.96 o 
 -18   2   3       38.96       35.15     35.13 o 
 -17   2   3     1287.14     1199.52     78.27 o 
 -16   2   3       44.59      122.18     37.23 o 
 -15   2   3     4906.47     4708.94    157.88 o 
 -14   2   3     6989.34     7083.91    151.08 o 
 -13   2   3     2195.48     2378.34     85.20 o 
 -12   2   3      255.00      370.30     50.68 o 
 -11   2   3     1710.77     1667.74     68.30 o 
 -10   2   3     3544.48     3548.92     69.39 o 
  -9   2   3    13543.75    13022.42    167.45 o 
  -8   2   3    21667.97    21445.28    197.37 o 
  -7   2   3    10144.33    10445.11    155.73 o 
  -6   2   3     6477.24     7180.11    121.20 o 
  -5   2   3      282.59      298.10     27.55 o 
  -4   2   3    11719.14    12430.60    252.97 o 
  -3   2   3    22343.94    22196.05    236.92 o 
  -2   2   3    13094.58    12430.49    157.86 o 
  -1   2   3    21888.31    21525.67    252.65 o 
   0   2   3    22470.38    23193.73    204.69 o 
   1   2   3     2461.46     2604.39     54.71 o 
   2   2   3      226.72      242.51     23.42 o 
   3   2   3     3005.60     2682.29     65.40 o 
   4   2   3    28978.46    29734.44    345.46 o 
   5   2   3    20948.20    20373.56    230.55 o 
   6   2   3    24042.43    23830.20    263.24 o 
   7   2   3     4761.31     4614.40     99.78 o 
   8   2   3     2216.68     2436.71    101.40 o 
   9   2   3     2090.96     2178.70     74.80 o 
  10   2   3     6649.30     6757.86    135.76 o 
  11   2   3     6472.31     6519.53    137.49 o 
  12   2   3     7597.88     7530.26    153.53 o 
  13   2   3     7297.53     7368.62    156.81 o 
  14   2   3        3.27      -41.03     27.35 o 
  15   2   3        1.10      -21.13     30.89 o 
  16   2   3      288.43      348.80     54.43 o 
  17   2   3     1002.85     1001.09    187.20 o 
  18   2   3      436.17      501.31    112.72 o 
  19   2   3      703.52      849.72    130.51 o 
  20   2   3      418.70      474.69     81.08 o 
  21   2   3      237.88      167.94     59.86 o 
  22   2   3        1.35       28.91     50.24 o 
  23   2   3       46.99       79.43     59.06 o 
  24   2   3        0.35       37.39     54.05 o 
 -24   3   3        2.52       -1.68     93.60 o 
 -23   3   3       92.30       73.70    108.10 o 
 -22   3   3      921.91     1090.09    111.18 o 
 -21   3   3      862.91      918.62    101.87 o 
 -20   3   3      943.98      949.06     95.43 o 
 -19   3   3      313.80      309.23     55.17 o 
 -18   3   3        0.68       29.98     33.82 o 
 -17   3   3      123.18      158.47     43.61 o 
 -16   3   3      538.86      709.26     79.24 o 
 -15   3   3     1429.98     1520.19     77.41 o 
 -14   3   3     4349.11     4587.21    153.27 o 
 -13   3   3     1484.91     1355.57     70.46 o 
 -12   3   3     2214.23     1963.84     79.15 o 
 -11   3   3        1.48       23.11     23.62 o 
 -10   3   3     1659.62     1896.41     72.87 o 
  -9   3   3     1216.05     1217.62     58.39 o 
  -8   3   3     2462.10     2310.32     75.42 o 
  -7   3   3     1962.03     1926.39     67.27 o 
  -6   3   3     5454.55     5712.65    112.56 o 
  -5   3   3     1230.18      983.04     52.41 o 
  -4   3   3      906.69     1041.17     47.92 o 
  -3   3   3       40.87       86.01     19.97 o 
  -2   3   3     2681.53     2703.54     55.08 o 
  -1   3   3       12.95       29.21     14.33 o 
   0   3   3       81.01      101.35     16.18 o 
   1   3   3      389.84      380.69     42.81 o 
   2   3   3      129.88      141.09     17.71 o 
   3   3   3     3139.53     2989.95     56.38 o 
   4   3   3     6095.55     6593.90    216.66 o 
   5   3   3       45.88       31.02     19.32 o 
   6   3   3     1228.22     1179.47     58.32 o 
   7   3   3     1200.21     1115.89     57.63 o 
   8   3   3        3.80       42.37     22.55 o 
   9   3   3     3174.79     3080.45     91.63 o 
  10   3   3     4256.54     4368.08    148.33 o 
  11   3   3     4109.29     4296.19    141.02 o 
  12   3   3     4193.20     4111.52    117.19 o 
  13   3   3     1580.99     1599.08     81.15 o 
  14   3   3        0.47      -24.54     28.25 o 
  15   3   3       13.10        1.72     31.69 o 
  16   3   3     1218.22     1209.60     82.79 o 
  17   3   3     1839.02     2041.87    110.67 o 
  18   3   3     4073.42     4206.67    243.89 o 
  19   3   3     1680.66     1900.46    119.05 o 
  20   3   3      375.92      467.17     78.77 o 
  21   3   3        8.97        5.57     58.01 o 
  22   3   3      196.62      122.60     88.33 o 
  23   3   3      498.79      255.75    104.15 o 
 -24   4   3        1.97      -82.74     56.73 o 
 -23   4   3       91.66       54.69    116.01 o 
 -22   4   3      327.93      266.07    108.76 o 
 -21   4   3      398.29      371.42     84.20 o 
 -20   4   3      450.51      438.72     84.35 o 
 -19   4   3      249.26      195.74     66.82 o 
 -18   4   3        0.06      -22.06     40.00 o 
 -17   4   3      532.86      505.48     63.26 o 
 -16   4   3     1223.64     1464.58    111.81 o 
 -15   4   3     6123.42     5584.41    239.93 o 
 -14   4   3     1889.95     1895.47     87.55 o 
 -13   4   3     2255.42     2256.56     90.67 o 
 -12   4   3      798.77      757.13     60.63 o 
 -11   4   3      340.00      364.66     45.42 o 
 -10   4   3     3639.94     3507.97    103.85 o 
  -9   4   3    11654.00    11652.41    191.53 o 
  -8   4   3    17857.16    17502.33    268.85 o 
  -7   4   3    12933.81    12675.96    226.90 o 
  -6   4   3    10426.67    10549.35    169.39 o 
  -5   4   3        0.28       34.54     39.40 o 
  -4   4   3      225.28      231.95     32.15 o 
  -3   4   3    38351.71    38050.02    900.05 o 
  -2   4   3    33883.79    34672.43    384.34 o 
  -1   4   3    30051.98    29781.96    260.81 o 
   0   4   3    23083.42    22863.49    216.31 o 
   1   4   3     2405.71     2404.59     58.00 o 
   2   4   3     1089.19     1019.96     65.15 o 
   3   4   3    14024.46    13385.88    170.22 o 
   4   4   3    26494.33    25701.40    303.12 o 
   5   4   3    25385.86    23754.35    292.28 o 
   6   4   3    19849.16    19142.69    246.98 o 
   7   4   3     2796.33     2642.50     85.00 o 
   8   4   3      287.90      353.37     41.50 o 
   9   4   3      978.78      927.28     67.62 o 
  10   4   3     6697.06     6226.89    222.90 o 
  11   4   3     8009.17     7795.67    162.77 o 
  12   4   3     8755.65     9060.16    180.77 o 
  13   4   3     4567.14     4746.33    132.94 o 
  14   4   3      343.07      375.40     91.43 o 
  15   4   3      214.75      194.16     51.67 o 
  16   4   3      814.98      962.37    117.14 o 
  17   4   3     1716.95     1767.98    187.71 o 
  18   4   3     1816.10     1880.74    104.60 o 
  19   4   3      789.98     1009.41    102.44 o 
  20   4   3      299.45      481.19    118.65 o 
  21   4   3       44.77       94.92     80.42 o 
  22   4   3        3.15       -5.27     68.55 o 
  23   4   3      113.94      189.84     96.24 o 
 -23   5   3      152.95      152.71     80.46 o 
 -22   5   3      546.77      424.75    184.57 o 
 -21   5   3      873.60      901.95    111.93 o 
 -20   5   3      910.63      990.59    114.67 o 
 -19   5   3      323.53      318.43     80.13 o 
 -18   5   3        9.06       50.00     53.76 o 
 -17   5   3      301.63      399.79     78.81 o 
 -16   5   3     1381.89     1509.84    148.30 o 
 -15   5   3     2579.63     2844.05    130.02 o 
 -14   5   3     3452.46     3549.82    122.22 o 
 -13   5   3      264.50      416.11     53.32 o 
 -12   5   3       94.65      110.90     38.49 o 
 -11   5   3      107.97      136.14     38.44 o 
 -10   5   3      924.53      999.28     68.34 o 
  -9   5   3     2173.17     2326.13     88.05 o 
  -8   5   3     2786.29     2835.91     94.49 o 
  -7   5   3     1186.18     1172.41     64.05 o 
  -6   5   3      124.32      163.08     43.41 o 
  -5   5   3      337.26      367.06     40.91 o 
  -4   5   3       10.29      -19.57     22.64 o 
  -3   5   3        1.24       17.50     21.92 o 
  -2   5   3      535.19      499.02     41.66 o 
  -1   5   3        2.59        7.15     16.82 o 
   0   5   3      250.28      245.57     27.48 o 
   1   5   3       11.02      -17.37     14.72 o 
   2   5   3       13.43        2.80     17.31 o 
   3   5   3      299.90      264.25     28.26 o 
   4   5   3     1028.32     1167.59     92.28 o 
   5   5   3      859.43      942.56     56.82 o 
   6   5   3      358.83      360.73     41.71 o 
   7   5   3      172.50      171.28     35.87 o 
   8   5   3       15.15      -20.93     22.16 o 
   9   5   3      909.10      884.21     63.75 o 
  10   5   3     1067.13      889.44     64.83 o 
  11   5   3     2467.00     2369.96     94.38 o 
  12   5   3     2149.19     2135.78     93.40 o 
  13   5   3      766.66      927.70    101.70 o 
  14   5   3       26.64      -24.25     29.23 o 
  15   5   3       16.49       36.28     35.65 o 
  16   5   3     2437.01     2258.15    104.68 o 
  17   5   3     1405.49     1352.30    162.15 o 
  18   5   3      996.93     1164.27    290.69 o 
  19   5   3      631.21      746.44    108.76 o 
  20   5   3      117.84      101.51     65.83 o 
  21   5   3       13.12       27.68     71.19 o 
  22   5   3      303.07      344.08    116.01 o 
 -21   6   3        0.60     -132.22    101.51 o 
 -20   6   3      237.45      167.62     76.06 o 
 -19   6   3       45.37      -60.21     65.92 o 
 -18   6   3      163.55      -29.49    103.49 o 
 -17   6   3       16.85      -50.10     52.65 o 
 -16   6   3       85.88      101.21     64.37 o 
 -15   6   3      631.81      712.23     72.13 o 
 -14   6   3      513.36      543.51     64.91 o 
 -13   6   3     1279.22     1360.11     95.30 o 
 -12   6   3      829.45      847.54    136.13 o 
 -11   6   3       18.58       16.51     31.64 o 
 -10   6   3      311.52      415.90     53.27 o 
  -9   6   3     1937.44     1934.55     87.75 o 
  -8   6   3     3969.35     3914.44    117.58 o 
  -7   6   3     5294.20     5312.40    161.79 o 
  -6   6   3     1048.55     1157.08    107.92 o 
  -5   6   3       14.60       -1.80     31.27 o 
  -4   6   3       50.18       38.15     30.07 o 
  -3   6   3     4473.52     4506.50    115.29 o 
  -2   6   3     8626.55     8616.38    159.79 o 
  -1   6   3     6475.85     6310.57    132.75 o 
   0   6   3     4547.13     4477.95    129.20 o 
   1   6   3     1345.24     1432.70     55.72 o 
   2   6   3      607.75      589.33     41.87 o 
   3   6   3     3201.35     2905.31     91.56 o 
   4   6   3     5941.75     5597.06    128.72 o 
   5   6   3     7769.11     7266.19    169.13 o 
   6   6   3     4456.11     4307.73    153.40 o 
   7   6   3     1108.36      968.26     88.43 o 
   8   6   3        0.52       27.01     28.83 o 
   9   6   3     1578.41     1580.02     80.62 o 
  10   6   3     1863.29     1756.68     87.47 o 
  11   6   3     4184.05     4070.14    151.84 o 
  12   6   3     1297.79     1189.20    132.04 o 
  13   6   3      579.89      574.21     62.91 o 
  14   6   3       23.34      -22.41     51.68 o 
  15   6   3       45.19       93.98     58.60 o 
  16   6   3      332.96      354.41    135.79 o 
  17   6   3      668.64      695.01    137.76 o 
  18   6   3      259.14      236.75     78.56 o 
  19   6   3      221.85      216.89     75.35 o 
  20   6   3       84.37       98.45     65.35 o 
 -20   7   3      166.03      202.00     83.93 o 
 -19   7   3      231.84      330.26     93.11 o 
 -18   7   3       53.25       -9.88     87.67 o 
 -17   7   3       93.88       44.89     60.69 o 
 -16   7   3      181.40      209.54     75.34 o 
 -15   7   3      903.47      739.29     99.25 o 
 -14   7   3      615.73      668.31     93.38 o 
 -13   7   3      451.77      571.10     65.72 o 
 -12   7   3       41.46       57.37     38.58 o 
 -11   7   3       73.65       47.35     37.35 o 
 -10   7   3      794.17      672.60     66.27 o 
  -9   7   3     1045.99      974.71    125.74 o 
  -8   7   3      793.30      808.02     98.48 o 
  -7   7   3      652.70      707.76     63.47 o 
  -6   7   3      300.69      331.14     48.60 o 
  -5   7   3      371.45      380.50     65.45 o 
  -4   7   3      451.26      422.81     51.21 o 
  -3   7   3      805.88      765.78     62.03 o 
  -2   7   3      999.46     1018.48     67.41 o 
  -1   7   3       71.37       16.59     29.23 o 
   0   7   3      432.18      365.90     45.46 o 
   1   7   3      154.88      207.12     39.17 o 
   2   7   3      117.23      129.73     41.41 o 
   3   7   3      876.54      818.60     59.13 o 
   4   7   3      344.53      291.31     43.12 o 
   5   7   3        0.52       -9.79     26.84 o 
   6   7   3       35.76       46.21     31.75 o 
   7   7   3      181.02      270.96     45.89 o 
   8   7   3       76.89      117.63     67.36 o 
   9   7   3       27.04       11.14     44.63 o 
  10   7   3        3.77       28.47     48.37 o 
  11   7   3       15.37       15.82     49.93 o 
  12   7   3      395.03      408.24     79.73 o 
  13   7   3       44.36      148.53     64.24 o 
  14   7   3       29.99        5.14    114.69 o 
  15   7   3        0.15      -18.48     53.68 o 
  16   7   3       97.01      149.04     97.56 o 
  17   7   3      153.18       94.45     67.36 o 
  18   7   3       74.53       90.80     67.77 o 
  19   7   3      127.49      147.18     72.62 o 
 -18   8   3       57.39       70.40     70.55 o 
 -17   8   3      169.47       60.52     70.72 o 
 -16   8   3      129.32      112.55     67.16 o 
 -15   8   3       32.20      -22.03     52.15 o 
 -14   8   3        5.91       -6.89    116.01 o 
 -13   8   3      140.38      130.81     64.48 o 
 -12   8   3      266.41      331.92     76.57 o 
 -11   8   3      204.92      186.32     50.46 o 
 -10   8   3      198.78      160.92     45.65 o 
  -9   8   3       74.36       98.22     40.61 o 
  -8   8   3        0.12       22.58     40.04 o 
  -7   8   3      223.91      218.16     47.95 o 
  -6   8   3       44.82       50.79     33.99 o 
  -5   8   3      101.97      126.91     40.63 o 
  -4   8   3       62.04       57.25     36.19 o 
  -3   8   3       10.12      -42.15     28.59 o 
  -2   8   3       78.77      120.33     38.25 o 
  -1   8   3      241.97      209.54     42.15 o 
   0   8   3      288.06      338.57     59.22 o 
   1   8   3       36.06       23.07     43.50 o 
   2   8   3       39.81       21.11     35.60 o 
   3   8   3       86.65      102.53     44.35 o 
   4   8   3       26.34       34.84     38.93 o 
   5   8   3      193.58      217.82     79.76 o 
   6   8   3      183.53      220.32     43.52 o 
   7   8   3       12.80       13.17     32.77 o 
   8   8   3       35.26       -2.39     44.21 o 
   9   8   3      537.54      611.10     89.91 o 
  10   8   3      270.80      294.83     73.72 o 
  11   8   3       82.48      111.96     59.87 o 
  12   8   3       31.41      -38.35     45.97 o 
  13   8   3        0.03        7.17     51.58 o 
  14   8   3       69.60       82.81     94.92 o 
  15   8   3      162.50      151.38     70.01 o 
  16   8   3      126.75      120.14     69.47 o 
  17   8   3      111.43      168.04     73.49 o 
 -15   9   3       31.58       13.66     63.39 o 
 -14   9   3       20.97      -15.81     53.18 o 
 -13   9   3       20.30       -1.38     90.96 o 
 -12   9   3        1.04        2.77     50.69 o 
 -11   9   3        8.23      -32.10     47.30 o 
 -10   9   3       56.88       66.45     56.58 o 
  -9   9   3      182.54      137.41     47.01 o 
  -8   9   3      292.38      210.05     50.09 o 
  -7   9   3       80.55       84.99     41.86 o 
  -6   9   3       13.09       54.80     36.79 o 
  -5   9   3      289.60      322.78     53.77 o 
  -4   9   3      335.06      312.27     52.99 o 
  -3   9   3      507.34      575.25     63.32 o 
  -2   9   3      129.19      131.08     48.77 o 
  -1   9   3       59.24        4.66     42.85 o 
   0   9   3       58.34       93.60     65.92 o 
   1   9   3      150.52      231.63     55.32 o 
   2   9   3      434.10      487.69     69.20 o 
   3   9   3      323.51      258.48     57.77 o 
   4   9   3       27.77       49.89     58.01 o 
   5   9   3        3.47      -18.46     63.28 o 
   6   9   3        0.01       47.46     73.83 o 
   7   9   3       18.80      -14.50     68.55 o 
   8   9   3        1.09       32.96     79.10 o 
   9   9   3       74.01      112.57     57.28 o 
  10   9   3       20.34       38.07     53.11 o 
  11   9   3      103.52      150.57    108.76 o 
  12   9   3       21.44       61.51     59.57 o 
  13   9   3        0.55      -22.83     57.35 o 
  14   9   3        5.48       74.52     65.87 o 
 -11  10   3      121.73      101.91     67.46 o 
 -10  10   3      248.64      213.21     74.40 o 
  -9  10   3      170.51      201.40     69.99 o 
  -8  10   3      166.81      194.09     66.58 o 
  -7  10   3       23.31       24.02     36.75 o 
  -6  10   3        0.37       23.97     36.39 o 
  -5  10   3       77.48      147.71     57.81 o 
  -4  10   3       72.53      120.52     50.11 o 
  -3  10   3      131.49      144.97     53.55 o 
  -2  10   3      136.96      137.32     52.18 o 
  -1  10   3      102.28      132.78     50.36 o 
   0  10   3       24.06       53.34     44.28 o 
   1  10   3       28.12       28.42     56.03 o 
   2  10   3       57.31      156.88     88.33 o 
   3  10   3        6.53       59.32     68.55 o 
   4  10   3       20.41        9.23     63.28 o 
   5  10   3       35.15      191.16     90.96 o 
   6  10   3      188.46      200.39     94.92 o 
   7  10   3       85.49      117.33     88.33 o 
   8  10   3       26.79      259.71    112.06 o 
   9  10   3       14.65       36.91     87.01 o 
  10  10   3       17.64       60.64     93.60 o 
  -4  11   3       15.18       97.04     52.61 o 
  -3  11   3       29.83      102.57    100.19 o 
  -2  11   3       54.19      118.75     58.67 o 
  -1  11   3       17.62       43.50     59.32 o 
   0  11   3        3.76       31.64     61.96 o 
   1  11   3       12.42      177.97     84.37 o 
   2  11   3       80.99      204.34     87.01 o 
   3  11   3       43.05      175.34     85.69 o 
 -25   0   4       18.63      -64.60     81.74 o 
 -24   0   4        5.83      -40.87     83.05 o 
 -23   0   4       13.67       43.50     92.28 o 
 -22   0   4       20.36      -10.55     87.01 o 
 -21   0   4       12.08      -50.10     73.83 o 
 -20   0   4      452.22      555.01    127.88 o 
 -19   0   4     1387.28     1483.11    170.06 o 
 -18   0   4        7.77      108.10     77.78 o 
 -17   0   4     3660.76     3788.86    225.43 o 
 -16   0   4       20.26       -2.64     54.05 o 
 -15   0   4     1252.37     1473.63    125.24 o 
 -14   0   4     4827.91     4907.21    141.70 o 
 -13   0   4     9050.01     8915.71    189.03 o 
 -12   0   4     8135.56     7849.28    168.81 o 
 -11   0   4    12248.81    11956.13    208.71 o 
 -10   0   4      746.14      784.42     52.50 o 
  -9   0   4     3351.30     3329.33     94.11 o 
  -8   0   4    14397.21    14314.51    215.70 o 
  -7   0   4    39359.87    38205.00    453.50 o 
  -6   0   4    39151.84    38816.68    561.61 o 
  -5   0   4    39393.16    38687.64    434.58 o 
  -4   0   4    10764.71    10849.94    176.00 o 
  -3   0   4     3058.36     2905.60    121.94 o 
  -2   0   4    13795.73    12873.24    316.40 o 
  -1   0   4    52160.02    50592.68    540.47 o 
   0   0   4    53959.24    52796.25    705.96 o 
   1   0   4    54437.21    52819.54    560.77 o 
   2   0   4    60031.29    60998.53    636.17 o 
   3   0   4     1794.97     1743.63     77.12 o 
   4   0   4     4153.54     3901.58     93.04 o 
   5   0   4    40766.73    39863.92    452.32 o 
   6   0   4    50334.59    50087.68    862.18 o 
   7   0   4    41944.82    40247.54    465.39 o 
   8   0   4    23878.79    23649.16    314.18 o 
   9   0   4     4403.86     4336.35    110.88 o 
  10   0   4      115.82      118.65     50.10 o 
  11   0   4     4302.96     4310.91    203.02 o 
  12   0   4    34684.39    33485.39    677.62 o 
  13   0   4     8651.77     8918.45    315.08 o 
  14   0   4     4620.38     4777.60    234.66 o 
  15   0   4     1376.81     1086.30    131.83 o 
  16   0   4      174.71      121.29     71.19 o 
  17   0   4      244.20      353.31     96.24 o 
  18   0   4      560.82     1440.93    162.15 o 
  19   0   4     1272.87     1303.82    159.52 o 
  20   0   4     1229.13     1425.11    168.75 o 
  21   0   4      301.94      109.42     83.05 o 
  22   0   4       12.83      -10.55     69.87 o 
  23   0   4      117.06       65.92     75.14 o 
 -25   1   4      452.20      468.03    119.97 o 
 -24   1   4      282.54      154.88     70.68 o 
 -23   1   4      101.66      118.12     65.32 o 
 -22   1   4      104.18      218.52     74.52 o 
 -21   1   4      415.64      506.46     85.75 o 
 -20   1   4     1063.52     1211.27    269.60 o 
 -19   1   4     2624.79     2833.67    147.25 o 
 -18   1   4      689.15      659.26     65.01 o 
 -17   1   4     2840.73     2630.36     99.91 o 
 -16   1   4       65.00       51.82     33.45 o 
 -15   1   4     1401.10     1395.93    127.05 o 
 -14   1   4     3078.05     3159.69    100.04 o 
 -13   1   4     6298.05     6280.46    137.18 o 
 -12   1   4     5577.73     5426.53    111.51 o 
 -11   1   4     3348.34     3363.01     73.07 o 
 -10   1   4     1106.08     1146.81     45.96 o 
  -9   1   4     1653.50     1644.49     47.10 o 
  -8   1   4      345.71      322.06     24.24 o 
  -7   1   4    14762.33    15478.86    157.07 o 
  -6   1   4     3557.37     3374.55     59.92 o 
  -5   1   4      873.76      798.34     29.57 o 
  -4   1   4     1359.60     1388.29     48.88 o 
  -3   1   4        0.11       16.85     10.37 o 
  -2   1   4      320.37      334.36     21.60 o 
  -1   1   4       71.89       82.24     16.26 o 
   0   1   4      689.01      807.80     35.79 o 
   1   1   4      304.83      329.82     21.90 o 
   2   1   4     1989.26     2126.98     52.71 o 
   3   1   4     2703.24     2991.94     56.86 o 
   4   1   4     1306.15     1332.73     50.62 o 
   5   1   4      602.83      615.95     27.69 o 
   6   1   4     1225.26     1043.59     34.05 o 
   7   1   4     5474.73     5359.37     79.80 o 
   8   1   4     3116.17     3150.48     83.92 o 
   9   1   4      248.00      222.63     67.39 o 
  10   1   4       66.70       81.32     26.62 o 
  11   1   4     3755.66     3586.88    178.60 o 
  12   1   4     6571.71     6365.98    157.59 o 
  13   1   4     2980.05     2759.34    124.24 o 
  14   1   4     3705.51     3385.78    241.91 o 
  15   1   4     2428.16     2372.43    249.82 o 
  16   1   4      175.47      172.80     67.23 o 
  17   1   4     1273.35     1049.75    101.51 o 
  18   1   4     2798.00     2984.75    147.64 o 
  19   1   4     2839.76     2880.15    148.21 o 
  20   1   4     2105.24     2227.52    241.25 o 
  21   1   4      834.36      791.93     97.83 o 
  22   1   4      246.73      263.87     72.69 o 
  23   1   4       80.76      110.97    115.35 o 
 -24   2   4        5.58        7.91    105.47 o 
 -23   2   4        2.42       47.91     64.54 o 
 -22   2   4       21.97       63.87     67.23 o 
 -21   2   4       21.46      -59.57     43.71 o 
 -20   2   4      187.35      242.14     53.35 o 
 -19   2   4      591.01      647.12    119.98 o 
 -18   2   4      275.53      287.00     50.72 o 
 -17   2   4      862.02      820.65     68.61 o 
 -16   2   4     1065.54     1290.23     76.68 o 
 -15   2   4       32.39       40.95     53.46 o 
 -14   2   4      936.71     1120.62     71.04 o 
 -13   2   4     2348.12     2298.67     87.14 o 
 -12   2   4     3862.57     3768.50    127.33 o 
 -11   2   4     3734.51     3538.80    100.05 o 
 -10   2   4      262.80      278.07     35.77 o 
  -9   2   4      639.72      787.70     82.50 o 
  -8   2   4     3352.80     3402.01     60.84 o 
  -7   2   4    13996.80    14035.13    171.64 o 
  -6   2   4     6777.02     6272.00     81.04 o 
  -5   2   4    23076.74    23381.72    205.39 o 
  -4   2   4     5749.15     5688.05     93.43 o 
  -3   2   4      137.15      134.80     15.50 o 
  -2   2   4     2645.11     2661.78     53.26 o 
  -1   2   4    28506.09    26972.24    233.83 o 
   0   2   4    28998.24    28227.03    242.89 o 
   1   2   4    23905.39    23302.85    211.01 o 
   2   2   4    11114.74    11001.38    125.42 o 
   3   2   4     1154.84     1069.19     44.72 o 
   4   2   4     2721.52     2794.88     52.66 o 
   5   2   4    17111.88    16312.36    230.38 o 
   6   2   4    18297.05    17973.41    225.52 o 
   7   2   4    11164.40    10991.17    184.96 o 
   8   2   4    14214.89    13887.47    201.10 o 
   9   2   4     1737.13     1723.27     70.61 o 
  10   2   4       40.09       22.40     24.95 o 
  11   2   4     2480.11     2440.73     88.48 o 
  12   2   4     7632.19     7608.21    158.89 o 
  13   2   4     2755.79     2728.67     98.38 o 
  14   2   4     5337.70     5134.52    137.92 o 
  15   2   4     1445.36     1429.25    102.22 o 
  16   2   4      442.62      508.04     74.93 o 
  17   2   4      483.95      579.61     80.53 o 
  18   2   4      489.28      622.46     85.20 o 
  19   2   4     1167.14     1323.34    113.73 o 
  20   2   4      798.99      709.28     92.72 o 
  21   2   4      270.27      362.70     77.80 o 
  22   2   4        2.81        2.20     67.89 o 
  23   2   4       22.90       74.23     61.30 o 
 -24   3   4      198.08      242.57    129.20 o 
 -23   3   4      126.69       -9.91     60.82 o 
 -22   3   4       29.80       35.81     45.72 o 
 -21   3   4      139.67      138.21     51.28 o 
 -20   3   4      363.13      420.91     64.66 o 
 -19   3   4      905.68     1049.25     83.80 o 
 -18   3   4     1027.24      955.22     76.20 o 
 -17   3   4      190.47      257.87     49.30 o 
 -16   3   4        3.85       29.77     33.10 o 
 -15   3   4     1024.91      944.58    201.70 o 
 -14   3   4      981.81      869.74    118.65 o 
 -13   3   4      883.54     1002.04     68.68 o 
 -12   3   4     1817.69     1832.51    109.70 o 
 -11   3   4     1263.23     1573.00     75.56 o 
 -10   3   4      376.95      515.36     47.89 o 
  -9   3   4      425.20      378.05     41.24 o 
  -8   3   4     2879.18     2710.35     85.27 o 
  -7   3   4     3367.72     3212.32     89.98 o 
  -6   3   4      485.93      483.85     40.18 o 
  -5   3   4     3400.24     3685.80     98.87 o 
  -4   3   4      346.02      403.25     36.33 o 
  -3   3   4      468.50      538.19     27.33 o 
  -2   3   4     6584.02     6682.66     91.71 o 
  -1   3   4     2663.74     2599.92     56.18 o 
   0   3   4     1975.48     1936.76     77.34 o 
   1   3   4       62.00       49.02     15.57 o 
   2   3   4      585.46      617.00     35.01 o 
   3   3   4       22.56        9.80     14.65 o 
   4   3   4     1106.58     1407.80     39.95 o 
   5   3   4      368.97      421.47     50.74 o 
   6   3   4        3.73       -5.84     17.74 o 
   7   3   4      320.87      304.40     45.03 o 
   8   3   4     1055.67     1042.43     59.85 o 
   9   3   4      235.48      255.01     38.78 o 
  10   3   4        3.25      -33.25     22.65 o 
  11   3   4       27.07      -25.29     26.21 o 
  12   3   4     1538.76     1315.21     79.35 o 
  13   3   4       27.43        8.35     32.00 o 
  14   3   4     1834.99     2028.50     92.84 o 
  15   3   4       19.85      -14.99     33.16 o 
  16   3   4       13.60       -5.04     39.41 o 
  17   3   4        4.06       34.47     44.21 o 
  18   3   4      634.06      799.47     94.14 o 
  19   3   4      352.44      406.89     77.37 o 
  20   3   4      250.70      271.51     96.24 o 
  21   3   4      125.06      196.14     74.49 o 
  22   3   4       10.52       89.45     59.06 o 
  23   3   4       23.47       33.14     56.12 o 
 -23   4   4       17.14      -42.36    100.85 o 
 -22   4   4      153.61      178.19     73.80 o 
 -21   4   4      128.76       -3.97     85.03 o 
 -20   4   4      213.52      184.55     52.55 o 
 -19   4   4       94.46       64.91     45.10 o 
 -18   4   4        0.08      -10.64     43.83 o 
 -17   4   4       39.54       15.81     36.48 o 
 -16   4   4      132.11       68.41     47.91 o 
 -15   4   4     1719.56     1398.03    105.82 o 
 -14   4   4      686.46      576.26     69.64 o 
 -13   4   4        9.13       23.73     29.64 o 
 -12   4   4       58.65       29.44     30.77 o 
 -11   4   4      547.59      553.47     54.30 o 
 -10   4   4      846.62      761.97     74.27 o 
  -9   4   4      475.24      391.67     50.06 o 
  -8   4   4      375.52      349.56     43.12 o 
  -7   4   4      170.99      183.23     34.80 o 
  -6   4   4       68.97       76.88     26.78 o 
  -5   4   4     3282.34     3466.58     94.99 o 
  -4   4   4     4214.68     4264.48    102.86 o 
  -3   4   4     1124.84     1116.65     63.07 o 
  -2   4   4        4.74       34.65     14.65 o 
  -1   4   4      157.93      188.43     22.43 o 
   0   4   4      873.56      890.28     39.66 o 
   1   4   4      391.22      450.98     41.61 o 
   2   4   4      464.44      472.49     39.20 o 
   3   4   4      382.72      437.07     37.31 o 
   4   4   4     1104.40     1094.23     55.99 o 
   5   4   4      602.93      670.89     61.25 o 
   6   4   4     2745.12     2734.76     88.41 o 
   7   4   4        6.27       82.40     53.91 o 
   8   4   4       79.65       76.75     29.09 o 
   9   4   4       16.83       26.89     27.79 o 
  10   4   4      600.86      546.82     55.07 o 
  11   4   4      400.20      488.68     54.49 o 
  12   4   4      696.22      776.56     66.76 o 
  13   4   4      552.06      633.06     62.91 o 
  14   4   4       38.90       59.76     65.77 o 
  15   4   4      129.91      158.89     45.59 o 
  16   4   4      194.71      232.65     61.07 o 
  17   4   4      274.97      237.43     52.54 o 
  18   4   4      259.30      296.92     67.19 o 
  19   4   4      222.70      169.21     83.71 o 
  20   4   4       10.80      -10.09     43.34 o 
  21   4   4       35.10       19.77     76.46 o 
  22   4   4       58.46      123.92     90.96 o 
 -22   5   4        4.69        3.60     64.06 o 
 -21   5   4       98.23      109.97    149.63 o 
 -20   5   4        7.72       -6.90     60.48 o 
 -19   5   4        8.28      -32.24     49.02 o 
 -18   5   4       86.56       32.31     58.03 o 
 -17   5   4      214.37      325.08    124.58 o 
 -16   5   4        0.13      -13.14     33.00 o 
 -15   5   4        1.63        8.49     34.32 o 
 -14   5   4      187.71      123.33     43.14 o 
 -13   5   4       47.71       27.92     34.08 o 
 -12   5   4      192.08      155.89     42.13 o 
 -11   5   4       98.63      165.59     41.01 o 
 -10   5   4        2.97        4.98     28.90 o 
  -9   5   4      233.22      169.40     39.58 o 
  -8   5   4     1552.76     1427.88     73.66 o 
  -7   5   4     1439.58     1288.93     69.34 o 
  -6   5   4       69.09       70.61     30.96 o 
  -5   5   4        4.64      -33.37     41.73 o 
  -4   5   4      236.14      196.86     36.14 o 
  -3   5   4      148.53      121.21     33.32 o 
  -2   5   4      784.74      842.56     55.07 o 
  -1   5   4     3402.73     3446.35     94.81 o 
   0   5   4     1341.94     1295.36     50.22 o 
   1   5   4      834.88      789.44     43.49 o 
   2   5   4      312.30      327.56     38.28 o 
   3   5   4      545.50      643.89     68.55 o 
   4   5   4     1279.23     1316.92     85.43 o 
   5   5   4     1062.02     1141.60     65.18 o 
   6   5   4     2559.25     2654.33     92.47 o 
   7   5   4     1223.40      988.88     65.03 o 
   8   5   4        7.99        4.39     26.61 o 
   9   5   4      184.65      178.16     40.46 o 
  10   5   4      405.52      528.51     55.67 o 
  11   5   4      744.70      855.54     68.40 o 
  12   5   4      472.20      531.53     59.54 o 
  13   5   4      469.70      503.89     59.63 o 
  14   5   4        0.71       47.23     36.31 o 
  15   5   4        2.40       25.54     38.65 o 
  16   5   4       32.89      -32.59     34.15 o 
  17   5   4       73.36       57.08     43.25 o 
  18   5   4        2.54       46.65     47.97 o 
  19   5   4      133.59      125.24     80.42 o 
  20   5   4      134.47      238.62     93.60 o 
  21   5   4       39.19       51.41     73.83 o 
 -21   6   4      173.19      143.54    113.38 o 
 -20   6   4      481.31      551.29    101.98 o 
 -19   6   4      285.66      151.48    173.36 o 
 -18   6   4      115.54       60.83     63.39 o 
 -17   6   4        2.70      -16.16     36.33 o 
 -16   6   4      157.98      190.79     51.27 o 
 -15   6   4      744.25      697.80     82.75 o 
 -14   6   4     1819.51     1763.19     96.44 o 
 -13   6   4     1534.53     1514.43     89.31 o 
 -12   6   4      969.86      831.37     71.81 o 
 -11   6   4        2.50       31.23     39.87 o 
 -10   6   4       32.00        8.08     32.79 o 
  -9   6   4      751.51      827.41     68.87 o 
  -8   6   4     2232.52     2296.08    117.49 o 
  -7   6   4     4323.66     4324.97    125.90 o 
  -6   6   4     2837.32     2954.54    104.07 o 
  -5   6   4     2966.20     2915.75    100.57 o 
  -4   6   4      156.91      150.36     37.66 o 
  -3   6   4      361.72      434.96     48.09 o 
  -2   6   4     2206.28     2241.48     84.52 o 
  -1   6   4     1944.47     1971.49     79.64 o 
   0   6   4     5166.39     5389.54    124.95 o 
   1   6   4     3929.58     4093.33    137.74 o 
   2   6   4      583.80      633.67     52.60 o 
   3   6   4       65.89       22.61     27.30 o 
   4   6   4      369.72      314.61     42.59 o 
   5   6   4     1352.54     1076.81     88.91 o 
   6   6   4      814.74      753.82     80.52 o 
   7   6   4     1566.51     1580.74     78.86 o 
   8   6   4     1110.50     1177.15     92.93 o 
   9   6   4      390.23      483.84     56.55 o 
  10   6   4      125.22      161.18     43.47 o 
  11   6   4        0.91      -29.34     31.95 o 
  12   6   4      177.72      149.30     44.13 o 
  13   6   4      261.76      287.32     53.12 o 
  14   6   4      893.85      877.30     76.87 o 
  15   6   4      356.04      393.34     64.21 o 
  16   6   4      266.27      281.21     78.07 o 
  17   6   4       19.55      -14.86    126.56 o 
  18   6   4        5.29      -43.13     48.14 o 
  19   6   4       21.38       22.88     57.23 o 
 -19   7   4      185.99       80.62    115.35 o 
 -18   7   4       13.01      -24.32     63.48 o 
 -17   7   4        2.10       18.11     60.73 o 
 -16   7   4       42.70      -18.97     61.96 o 
 -15   7   4      212.97      227.67     55.77 o 
 -14   7   4       80.85       88.71     76.22 o 
 -13   7   4      132.60      151.85     49.00 o 
 -12   7   4       15.62        1.98     34.74 o 
 -11   7   4        5.16      -13.43     30.25 o 
 -10   7   4       44.56       35.10     37.33 o 
  -9   7   4        4.39      -30.13     29.25 o 
  -8   7   4      146.13      105.02     40.18 o 
  -7   7   4        0.92      -31.25     25.67 o 
  -6   7   4       18.60       38.66     33.35 o 
  -5   7   4       33.99       -5.16     45.96 o 
  -4   7   4       95.21       42.26     34.43 o 
  -3   7   4       87.85      131.76     39.70 o 
  -2   7   4      979.21      929.58     68.06 o 
  -1   7   4      702.66      757.76     90.98 o 
   0   7   4      276.07      227.64     50.99 o 
   1   7   4        0.37      -28.03     27.07 o 
   2   7   4      295.67      281.92     57.35 o 
   3   7   4       73.72       85.68     43.50 o 
   4   7   4      772.35      929.88     81.16 o 
   5   7   4      539.08      610.39     57.60 o 
   6   7   4      951.85      857.79     82.14 o 
   7   7   4      729.99      739.70     63.86 o 
   8   7   4       18.97      -48.34     38.08 o 
   9   7   4       57.41      116.83     54.90 o 
  10   7   4      121.11      125.31     42.00 o 
  11   7   4      787.92      844.54     75.06 o 
  12   7   4      400.64      382.58     64.38 o 
  13   7   4     1162.03     1238.87    119.72 o 
  14   7   4      414.66      466.69     89.91 o 
  15   7   4        3.16       13.67     51.18 o 
  16   7   4       48.89       76.56    111.40 o 
  17   7   4      207.94      237.49     77.12 o 
  18   7   4      163.51      300.12     80.06 o 
 -17   8   4       12.43      -15.37    143.70 o 
 -16   8   4       41.19       71.09    129.20 o 
 -15   8   4      208.14      194.46    125.90 o 
 -14   8   4      532.29      495.30     91.47 o 
 -13   8   4      858.56      847.02     81.79 o 
 -12   8   4      549.51      564.44     81.99 o 
 -11   8   4      142.92      110.21     48.29 o 
 -10   8   4        1.71       19.01     45.55 o 
  -9   8   4      362.40      496.64     64.96 o 
  -8   8   4     1955.85     2022.98     99.38 o 
  -7   8   4     2038.31     2137.78    101.23 o 
  -6   8   4     1336.99     1545.18     89.25 o 
  -5   8   4      702.38      795.45    157.66 o 
  -4   8   4       21.39       36.97     36.23 o 
  -3   8   4      172.43      226.84     47.76 o 
  -2   8   4     1373.25     1475.17    101.98 o 
  -1   8   4     1214.66     1498.64    101.25 o 
   0   8   4     3842.80     3822.05    149.81 o 
   1   8   4      522.71      602.19     73.60 o 
   2   8   4      274.79      345.63     91.62 o 
   3   8   4       21.14       27.90     37.55 o 
   4   8   4       44.27       37.92     48.12 o 
   5   8   4      588.25      600.91    103.49 o 
   6   8   4     1172.33     1120.73    168.09 o 
   7   8   4     1728.52     1830.44    111.70 o 
   8   8   4      613.10      699.26    131.88 o 
   9   8   4      535.93      674.62     67.63 o 
  10   8   4       20.17       43.35     50.64 o 
  11   8   4       26.01        1.49     66.58 o 
  12   8   4      276.10      370.04     81.46 o 
  13   8   4      425.05      263.21     74.83 o 
  14   8   4      586.44      748.83    190.50 o 
  15   8   4      334.43      403.81    175.34 o 
  16   8   4       29.54      190.37     73.46 o 
 -14   9   4      143.11      176.39     74.59 o 
 -13   9   4      148.41      170.74     70.48 o 
 -12   9   4      170.20      155.60     70.63 o 
 -11   9   4       29.31        1.45     37.71 o 
 -10   9   4       41.70       54.94     42.05 o 
  -9   9   4        8.12      -25.78     51.76 o 
  -8   9   4      144.75       33.76     37.96 o 
  -7   9   4      171.17      163.03     46.77 o 
  -6   9   4       28.12       19.51     47.92 o 
  -5   9   4       19.02       10.01     34.96 o 
  -4   9   4        0.49       13.77     69.21 o 
  -3   9   4        1.97      -35.06     36.81 o 
  -2   9   4        2.84       -2.64     55.37 o 
  -1   9   4        6.29       24.36     38.93 o 
   0   9   4        4.97      -29.25     34.50 o 
   1   9   4       26.74       46.36     43.40 o 
   2   9   4        7.57       18.59     37.73 o 
   3   9   4        5.74       -7.12     50.76 o 
   4   9   4      130.85       94.28     69.87 o 
   5   9   4      131.82       98.27     81.08 o 
   6   9   4      116.13      143.84     52.74 o 
   7   9   4        0.90       35.59     69.87 o 
   8   9   4        3.81        9.23     63.28 o 
   9   9   4       37.51       35.59     72.51 o 
  10   9   4        2.36      133.15     80.42 o 
  11   9   4      239.40      200.85     71.24 o 
  12   9   4      115.56      163.27     69.68 o 
  13   9   4       86.95      139.63     67.04 o 
 -10  10   4        0.06        4.24     56.81 o 
  -9  10   4        3.01       36.47     42.80 o 
  -8  10   4      139.86      143.02     51.38 o 
  -7  10   4      166.70      257.58     55.38 o 
  -6  10   4      190.34      270.42     67.89 o 
  -5  10   4      213.88      271.99     69.87 o 
  -4  10   4       24.48       64.83     48.99 o 
  -3  10   4        1.77       91.21     68.55 o 
  -2  10   4      197.81      218.33     60.63 o 
  -1  10   4      298.88      232.32     61.86 o 
   0  10   4      568.04      712.58     87.62 o 
   1  10   4      224.86      238.55    123.26 o 
   2  10   4       71.41       66.16     46.52 o 
   3  10   4        6.83       85.03     49.08 o 
   4  10   4      131.80      208.29     92.28 o 
   5  10   4      277.11      435.05    119.97 o 
   6  10   4      430.24      402.09    119.97 o 
   7  10   4      322.49      361.22    119.97 o 
   8  10   4       52.75      155.56     98.87 o 
   9  10   4        5.51      212.25     92.28 o 
 -24   1   5       52.88      -45.87     60.08 o 
 -23   1   5       16.21       19.62     57.31 o 
 -22   1   5        1.93       42.19     85.03 o 
 -21   1   5        0.87      -63.61     42.41 o 
 -20   1   5       60.44       94.20    122.60 o 
 -19   1   5      187.04      115.57     62.50 o 
 -18   1   5      244.15      366.46     75.44 o 
 -17   1   5      178.35      275.33     67.10 o 
 -16   1   5      648.33      560.03     59.64 o 
 -15   1   5      264.87      223.97     43.21 o 
 -14   1   5       19.03       32.57     30.07 o 
 -13   1   5      123.12      151.27     35.75 o 
 -12   1   5      489.91      557.30     84.29 o 
 -11   1   5      312.75      332.68     40.02 o 
 -10   1   5       67.74       63.67     30.24 o 
  -9   1   5     2018.90     1969.51     72.69 o 
  -8   1   5        1.69       -0.79     13.18 o 
  -7   1   5      640.60      730.08     36.15 o 
  -6   1   5      164.15      198.70     21.56 o 
  -5   1   5       91.18      103.15     20.08 o 
  -4   1   5      333.13      353.35     33.24 o 
  -3   1   5      141.29      119.04     21.10 o 
  -2   1   5       45.99       20.39     14.47 o 
  -1   1   5      375.83      465.77     32.87 o 
   0   1   5      850.61      921.81     36.97 o 
   1   1   5      992.92     1027.86     38.61 o 
   2   1   5      411.51      398.98     27.10 o 
   3   1   5     1757.30     2022.61     52.64 o 
   4   1   5        4.17       22.57     12.82 o 
   5   1   5       12.00       12.41     12.55 o 
   6   1   5      742.33      738.77     45.01 o 
   7   1   5      893.16      900.52     58.39 o 
   8   1   5      364.69      430.23     42.99 o 
   9   1   5      327.83      329.84     38.01 o 
  10   1   5        0.62      -13.07     20.63 o 
  11   1   5      231.38      273.61     54.07 o 
  12   1   5      220.34      202.70     51.25 o 
  13   1   5      122.17      119.00     44.86 o 
  14   1   5     1125.02     1015.26    201.04 o 
  15   1   5     1947.11     1991.59    118.29 o 
  16   1   5      502.97      538.07     98.87 o 
  17   1   5      202.89      194.94     62.50 o 
  18   1   5       45.33       -1.46     54.71 o 
  19   1   5      110.79      105.95     58.21 o 
  20   1   5      209.33      218.79     69.95 o 
  21   1   5      451.44      536.95    145.02 o 
  22   1   5      259.89      295.19     76.95 o 
 -24   2   5       94.05       94.92     72.84 o 
 -23   2   5        8.93       -3.95     58.73 o 
 -22   2   5       71.70       50.37     61.50 o 
 -21   2   5       22.49      -59.43     77.12 o 
 -20   2   5      285.83      313.18     79.17 o 
 -19   2   5      160.73      243.40     96.24 o 
 -18   2   5     1260.96     1307.27    121.69 o 
 -17   2   5     1606.98     1652.05    134.19 o 
 -16   2   5       38.68       46.62     33.27 o 
 -15   2   5       58.14       31.85     34.09 o 
 -14   2   5      235.69      249.63     44.62 o 
 -13   2   5     1345.55     1279.11     85.33 o 
 -12   2   5     4377.77     4228.25    141.72 o 
 -11   2   5     4151.57     4174.48    113.82 o 
 -10   2   5     4536.48     4280.43    111.84 o 
  -9   2   5      758.48      708.03     51.49 o 
  -8   2   5      113.76      135.64     29.63 o 
  -7   2   5     4097.85     4334.82    104.90 o 
  -6   2   5     7075.40     6758.85     93.37 o 
  -5   2   5    10887.50    10300.48    133.46 o 
  -4   2   5    15723.23    15877.15    165.92 o 
  -3   2   5     5908.10     6240.83     93.17 o 
  -2   2   5      477.10      469.44     33.41 o 
  -1   2   5      876.03      771.82     47.38 o 
   0   2   5     6657.23     6240.01     95.59 o 
   1   2   5    21038.44    21027.26    206.38 o 
   2   2   5    13368.84    13083.05    149.96 o 
   3   2   5    12607.07    12882.76    147.87 o 
   4   2   5     1793.29     1895.38     49.67 o 
   5   2   5      126.61      176.23     29.13 o 
   6   2   5     2602.05     2546.54     80.34 o 
   7   2   5     6450.53     6271.69    129.65 o 
   8   2   5     5862.65     5484.05    124.09 o 
   9   2   5     8851.57     9258.25    170.67 o 
  10   2   5     5206.33     5327.79    129.20 o 
  11   2   5        5.29       68.88     30.28 o 
  12   2   5      164.44      150.40     49.55 o 
  13   2   5      151.63      154.17     52.17 o 
  14   2   5     1416.47     1728.33    112.78 o 
  15   2   5     2294.80     2555.46    132.72 o 
  16   2   5      790.96      689.83     85.52 o 
  17   2   5      542.51      553.43     81.26 o 
  18   2   5      216.12      313.94     73.20 o 
  19   2   5       28.52       83.67     55.84 o 
  20   2   5       62.18       95.62     56.39 o 
  21   2   5       98.77      120.74     92.94 o 
  22   2   5       86.55      114.60     60.93 o 
 -23   3   5      222.99      301.08     85.22 o 
 -22   3   5       69.19       40.46     59.53 o 
 -21   3   5        4.51      -18.01     70.43 o 
 -20   3   5      492.22      622.42    101.34 o 
 -19   3   5      274.93      411.74     62.87 o 
 -18   3   5     1243.89     1285.12     88.38 o 
 -17   3   5     1157.09     1131.75     82.59 o 
 -16   3   5      583.36      486.01     57.40 o 
 -15   3   5        0.43        1.29     40.85 o 
 -14   3   5      219.32      274.10     47.90 o 
 -13   3   5      387.52      548.05    123.27 o 
 -12   3   5     1184.29     1257.93     74.16 o 
 -11   3   5     1743.43     1760.89     78.52 o 
 -10   3   5      367.50      423.30     47.14 o 
  -9   3   5      936.87      932.52     61.41 o 
  -8   3   5        1.03       17.72     22.31 o 
  -7   3   5       22.98       58.59     25.52 o 
  -6   3   5      118.37      114.16     27.67 o 
  -5   3   5       43.07       12.51     21.13 o 
  -4   3   5      515.76      535.77     43.62 o 
  -3   3   5       73.85      100.16     17.41 o 
  -2   3   5     1424.75     1378.09     44.39 o 
  -1   3   5      267.68      286.49     28.71 o 
   0   3   5      628.12      679.51     35.06 o 
   1   3   5     1150.01     1283.34     44.66 o 
   2   3   5     1803.57     1931.91     53.70 o 
   3   3   5       17.79       25.31     17.44 o 
   4   3   5      109.30       90.36     26.08 o 
   5   3   5      710.49      759.71     51.50 o 
   6   3   5     2779.41     2896.21    100.64 o 
   7   3   5     3963.06     4059.75    112.33 o 
   8   3   5     2781.17     2824.06     94.84 o 
   9   3   5     3359.08     3442.65    129.07 o 
  10   3   5      523.94      624.45     79.45 o 
  11   3   5       88.70      104.82     37.10 o 
  12   3   5     1933.13     1872.58     87.85 o 
  13   3   5     1201.64     1295.76    117.11 o 
  14   3   5     4141.52     4211.76    166.58 o 
  15   3   5     2549.63     2748.70    205.66 o 
  16   3   5      640.85      805.43     92.75 o 
  17   3   5      193.90      173.68     59.46 o 
  18   3   5       89.15      129.08     54.41 o 
  19   3   5      626.12      474.43    190.50 o 
  20   3   5     1004.03     1158.34    116.85 o 
  21   3   5     1140.16     1200.31    120.24 o 
  22   3   5      331.15      324.40     80.84 o 
 -22   4   5      174.90       56.41     48.89 o 
 -21   4   5        7.73       18.86     40.68 o 
 -20   4   5       23.49       49.08     44.06 o 
 -19   4   5      271.73      283.24     59.17 o 
 -18   4   5      885.80      950.36     83.31 o 
 -17   4   5      847.52      875.83     95.75 o 
 -16   4   5      937.88      733.58    137.11 o 
 -15   4   5       44.08       32.15     33.85 o 
 -14   4   5      149.26      152.74     43.23 o 
 -13   4   5     2558.85     2570.16    102.09 o 
 -12   4   5     3469.83     3665.02    134.88 o 
 -11   4   5     5210.05     5243.57    138.37 o 
 -10   4   5     5881.23     5831.14    143.74 o 
  -9   4   5     1581.31     1513.03     74.73 o 
  -8   4   5      374.35      426.70     47.47 o 
  -7   4   5     2487.04     2632.51     91.31 o 
  -6   4   5    11874.56    12122.57    255.87 o 
  -5   4   5    14207.82    14323.00    217.25 o 
  -4   4   5    11238.32    11167.15    185.04 o 
  -3   4   5     6984.91     7055.91    140.25 o 
  -2   4   5     2100.29     2228.69     77.80 o 
  -1   4   5     1325.91     1362.11     85.83 o 
   0   4   5    12533.57    12439.75    152.62 o 
   1   4   5    18090.17    18166.98    224.40 o 
   2   4   5    18799.64    19058.08    339.10 o 
   3   4   5    13447.78    13768.54    227.14 o 
   4   4   5     2879.08     3100.20    154.01 o 
   5   4   5        4.97        9.70     27.85 o 
   6   4   5     1874.84     1718.83     76.33 o 
   7   4   5    11444.98    11310.44    198.19 o 
   8   4   5     9908.51     9507.40    183.03 o 
   9   4   5     8729.43     8681.84    178.21 o 
  10   4   5     3640.92     3905.62    224.84 o 
  11   4   5      414.51      393.26     52.56 o 
  12   4   5       45.97       29.07     32.00 o 
  13   4   5     1637.17     1384.65    150.92 o 
  14   4   5     1774.81     1769.31     91.98 o 
  15   4   5     3411.93     3487.30    128.63 o 
  16   4   5      814.07      848.91     94.03 o 
  17   4   5      912.39     1118.32    384.29 o 
  18   4   5      155.05      230.26     65.23 o 
  19   4   5       95.47       74.40     53.11 o 
  20   4   5      319.24      283.93     88.99 o 
  21   4   5      240.73      238.61    132.49 o 
 -21   5   5       36.24      -43.70     55.11 o 
 -20   5   5      222.14      252.10     59.88 o 
 -19   5   5      481.54      715.96     80.01 o 
 -18   5   5      860.01     1150.11    210.27 o 
 -17   5   5      969.88     1132.79     88.47 o 
 -16   5   5      450.30      445.29     62.67 o 
 -15   5   5       46.73       64.02     43.23 o 
 -14   5   5       40.98       52.59     37.44 o 
 -13   5   5      809.81      896.76     99.50 o 
 -12   5   5     1935.13     2198.79    101.57 o 
 -11   5   5     1242.80     1336.22     78.37 o 
 -10   5   5     1023.09      986.62     72.18 o 
  -9   5   5      835.31      823.78     65.47 o 
  -8   5   5       34.64       26.10     30.32 o 
  -7   5   5      146.68      185.12     47.41 o 
  -6   5   5     1829.62     1705.59     78.89 o 
  -5   5   5     1174.46     1226.70     70.57 o 
  -4   5   5     2377.28     2319.11     86.86 o 
  -3   5   5       55.67       99.43     33.95 o 
  -2   5   5      303.40      314.61     41.65 o 
  -1   5   5       21.72       -8.47     30.94 o 
   0   5   5       79.79       57.24     57.67 o 
   1   5   5      289.27      226.40     45.80 o 
   2   5   5       15.29       13.13     24.26 o 
   3   5   5        5.51      -13.18     27.97 o 
   4   5   5      163.99      151.15     34.49 o 
   5   5   5       32.90       86.13     31.97 o 
   6   5   5      368.47      349.44     69.31 o 
   7   5   5     1118.26      910.55    115.18 o 
   8   5   5      544.49      536.60     68.97 o 
   9   5   5      976.97      970.62     70.94 o 
  10   5   5      316.32      344.85     49.81 o 
  11   5   5        0.06      -18.78     28.62 o 
  12   5   5      386.80      393.25     56.25 o 
  13   5   5      964.89      865.65    105.53 o 
  14   5   5     1365.34     1460.96    142.07 o 
  15   5   5      741.86      776.21     77.44 o 
  16   5   5      615.56      835.84    106.26 o 
  17   5   5       93.16      223.29     66.41 o 
  18   5   5      133.17      102.12     57.23 o 
  19   5   5      213.77      169.18     63.82 o 
  20   5   5      350.47      378.36    116.01 o 
 -20   6   5        5.76       37.19     63.77 o 
 -19   6   5        2.22      -46.67     83.05 o 
 -18   6   5       14.01        5.99     41.03 o 
 -17   6   5      114.93      124.57     51.39 o 
 -16   6   5      134.48      118.20     48.72 o 
 -15   6   5      379.34      268.33     72.26 o 
 -14   6   5       38.37      -41.91     34.11 o 
 -13   6   5       70.93      123.31     46.51 o 
 -12   6   5      360.38      466.70     62.67 o 
 -11   6   5     1864.67     1774.88     93.63 o 
 -10   6   5     1397.92     1327.14     90.21 o 
  -9   6   5      676.63      620.57     68.45 o 
  -8   6   5      117.23       99.14     40.24 o 
  -7   6   5      276.41      359.19     52.87 o 
  -6   6   5     1398.45     1496.47     81.02 o 
  -5   6   5     7378.96     7379.25    165.61 o 
  -4   6   5     3158.12     3414.20    121.25 o 
  -3   6   5     1310.40     1410.56     89.81 o 
  -2   6   5      981.91     1162.10     74.00 o 
  -1   6   5     2573.41     2619.66    118.70 o 
   0   6   5     1595.56     1583.08     94.92 o 
   1   6   5     3662.62     3411.12    131.90 o 
   2   6   5     4324.80     4338.84    151.29 o 
   3   6   5     3143.62     3233.84    131.18 o 
   4   6   5     1363.37     1316.69     88.04 o 
   5   6   5      264.63      252.12     56.86 o 
   6   6   5      845.52      844.29     66.52 o 
   7   6   5     2674.50     2492.87    100.00 o 
   8   6   5     3888.27     3696.70    122.76 o 
   9   6   5     1673.75     1731.01    121.51 o 
  10   6   5     1219.72      962.44     87.95 o 
  11   6   5      144.07      121.98     57.01 o 
  12   6   5      278.66      281.42     66.35 o 
  13   6   5      983.89      987.99     81.67 o 
  14   6   5     1550.59     1344.30    133.52 o 
  15   6   5      947.50      943.19     84.24 o 
  16   6   5      325.36      400.67     63.80 o 
  17   6   5        7.06       16.09     39.92 o 
  18   6   5       35.52       69.87     83.05 o 
 -18   7   5      260.92      267.80     87.98 o 
 -17   7   5      337.46      453.38     73.11 o 
 -16   7   5      234.46      223.79     57.31 o 
 -15   7   5        0.12        2.88     39.69 o 
 -14   7   5       39.41       51.25     42.93 o 
 -13   7   5      398.06      352.31     94.85 o 
 -12   7   5     1095.49     1181.98     91.19 o 
 -11   7   5      703.55      693.79    114.74 o 
 -10   7   5      979.75      831.55     74.55 o 
  -9   7   5        0.22       -6.52     35.40 o 
  -8   7   5      363.65      266.76     67.23 o 
  -7   7   5     1068.98      899.36     75.20 o 
  -6   7   5      592.64      642.22     66.58 o 
  -5   7   5      545.35      608.04     75.13 o 
  -4   7   5      516.36      458.93     55.47 o 
  -3   7   5       91.09       27.03     37.30 o 
  -2   7   5       81.94      133.07     46.56 o 
  -1   7   5      353.78      485.28     66.51 o 
   0   7   5      940.16     1024.01     88.37 o 
   1   7   5      163.93      103.87     44.10 o 
   2   7   5        3.70       -2.45     31.99 o 
   3   7   5        5.28      -27.39     40.21 o 
   4   7   5      117.45       43.61     45.48 o 
   5   7   5        0.30       13.75     34.80 o 
   6   7   5      168.32      208.37     52.92 o 
   7   7   5       23.87       42.77     43.34 o 
   8   7   5      113.80       51.05     46.58 o 
   9   7   5       58.12       60.83     82.40 o 
  10   7   5        0.04       13.68     33.98 o 
  11   7   5        0.46       13.14     36.02 o 
  12   7   5        2.77       15.47     35.51 o 
  13   7   5       18.07       26.45     38.70 o 
  14   7   5       92.60       92.72     46.72 o 
  15   7   5        4.01       10.98     49.87 o 
  16   7   5       10.14       62.17     98.22 o 
  17   7   5        0.54       40.79     59.99 o 
 -16   8   5       14.44      -70.25     59.02 o 
 -15   8   5       77.38      140.11     54.10 o 
 -14   8   5      105.42       15.09     43.57 o 
 -13   8   5      118.42       75.45     46.20 o 
 -12   8   5       66.23       67.02     43.86 o 
 -11   8   5        0.66      -47.37     31.58 o 
 -10   8   5       17.29       41.58     41.83 o 
  -9   8   5       84.86       92.51     63.02 o 
  -8   8   5      119.65       73.71     42.25 o 
  -7   8   5       82.60       55.62     41.03 o 
  -6   8   5      170.30      161.81     46.73 o 
  -5   8   5       45.77      110.62     42.81 o 
  -4   8   5      132.49      176.39     55.56 o 
  -3   8   5      113.73      104.69     86.35 o 
  -2   8   5      109.62      223.39     76.46 o 
  -1   8   5       16.57      -29.89     36.05 o 
   0   8   5       17.74       10.33     36.74 o 
   1   8   5      175.92      183.31     88.33 o 
   2   8   5      348.81      351.78     73.83 o 
   3   8   5      152.94      133.15     49.41 o 
   4   8   5       15.98       42.46     42.61 o 
   5   8   5      123.59      200.62     55.75 o 
   6   8   5      173.30      161.56     52.54 o 
   7   8   5      293.64      314.52     64.90 o 
   8   8   5      175.77      135.76     84.37 o 
   9   8   5       47.57       84.05     71.19 o 
  10   8   5        0.07       37.32     50.76 o 
  11   8   5       59.64      113.40     56.29 o 
  12   8   5      225.35      246.36     75.87 o 
  13   8   5       78.29       95.32    100.19 o 
  14   8   5       90.34      150.87     98.22 o 
 -13   9   5       62.35       36.98     45.86 o 
 -12   9   5      145.84      123.97     54.99 o 
 -11   9   5      105.11       88.90     48.93 o 
 -10   9   5      137.53      139.38     49.87 o 
  -9   9   5        0.45      -47.33     31.56 o 
  -8   9   5        0.24      -25.59     36.26 o 
  -7   9   5      293.75      236.51     52.79 o 
  -6   9   5      304.11      406.26     73.75 o 
  -5   9   5      278.48      238.93     64.18 o 
  -4   9   5      276.35      289.64     67.72 o 
  -3   9   5        2.26       42.55     54.05 o 
  -2   9   5       17.53       57.64     46.08 o 
  -1   9   5      275.51      384.49     98.87 o 
   0   9   5      653.65      531.78     77.29 o 
   1   9   5      300.54      376.96    118.65 o 
   2   9   5      419.23      421.68     71.57 o 
   3   9   5       10.80       23.73     67.23 o 
   4   9   5       24.75       46.48     46.21 o 
   5   9   5      148.75       29.33     68.55 o 
   6   9   5      331.78      429.82     71.09 o 
   7   9   5      274.35      351.07     86.35 o 
   8   9   5      160.09      178.21     56.65 o 
   9   9   5       78.52      135.79     85.69 o 
  10   9   5       20.57      106.78     76.46 o 
  11   9   5        0.09       30.32     67.23 o 
  -8  10   5       76.06       80.83     48.93 o 
  -7  10   5      129.26      344.92     76.56 o 
  -6  10   5      213.28      332.13    134.47 o 
  -5  10   5      180.06      259.44     65.56 o 
  -4  10   5       43.29       84.32     53.60 o 
  -3  10   5        0.96       42.30     48.78 o 
  -2  10   5        8.44       15.41     42.04 o 
  -1  10   5       60.54       75.33     68.55 o 
   0  10   5       63.25      111.46     86.35 o 
   1  10   5       70.06       62.62     76.46 o 
   2  10   5       46.60       16.69     44.72 o 
   3  10   5       58.28      150.82     57.01 o 
   4  10   5        0.09       16.87     76.46 o 
   5  10   5       10.52       66.60     52.58 o 
   6  10   5        0.05       81.74     79.10 o 
 -23   0   6       66.68       97.56     94.92 o 
 -22   0   6      181.62      172.70    101.51 o 
 -21   0   6      167.80      210.93    101.51 o 
 -20   0   6        5.32       -2.64     75.14 o 
 -19   0   6        6.72       98.87     88.33 o 
 -18   0   6     3138.59     3153.43    230.71 o 
 -17   0   6      249.45      377.04    114.69 o 
 -16   0   6      414.82      552.38    119.97 o 
 -15   0   6     1075.51     1073.11    146.33 o 
 -14   0   6      843.35      864.82    131.83 o 
 -13   0   6       14.01      -55.37     36.91 o 
 -12   0   6      662.73      644.66    110.74 o 
 -11   0   6     5641.86     5972.00    268.94 o 
 -10   0   6     5067.90     4905.64    131.40 o 
  -9   0   6    10230.25    10100.73    256.41 o 
  -8   0   6     2264.48     1875.35     78.52 o 
  -7   0   6     5505.58     5322.07    156.88 o 
  -6   0   6       30.35        2.64     26.37 o 
  -5   0   6     9848.27    10066.48    187.65 o 
  -4   0   6    18389.51    18324.68    445.59 o 
  -3   0   6    31786.15    30778.19    398.75 o 
  -2   0   6    22063.53    21578.96    404.07 o 
  -1   0   6     8969.35     8880.75    299.92 o 
   0   0   6        2.12       10.03     20.03 o 
   1   0   6     3704.92     3850.88    176.66 o 
   2   0   6    22099.37    21616.67    312.70 o 
   3   0   6    25315.87    23717.27    333.72 o 
   4   0   6    24846.56    24434.13    437.02 o 
   5   0   6     8492.91     8726.69    177.75 o 
   6   0   6     3628.03     3498.83    171.38 o 
   7   0   6        3.15       56.69     43.50 o 
   8   0   6     6026.94     5571.23    230.71 o 
   9   0   6    13328.26    12869.46    375.72 o 
  11   0   6     3056.96     2880.53    184.57 o 
  12   0   6     7344.39     7233.63    299.26 o 
  13   0   6     1006.07      736.94    116.01 o 
  14   0   6      625.35      933.37    133.15 o 
  15   0   6     1917.91     1857.52    170.06 o 
  16   0   6     2695.17     2798.80    210.93 o 
  17   0   6     3567.77     3124.42    229.39 o 
  18   0   6     1040.79     1272.18    168.75 o 
  19   0   6      296.45      399.45    121.29 o 
  20   0   6       18.99      -25.05     64.60 o 
  21   0   6       29.12       14.50     77.78 o 
 -23   1   6      266.38      203.73     83.43 o 
 -22   1   6      533.33      597.42    101.49 o 
 -21   1   6      185.38      183.20     71.13 o 
 -20   1   6      510.56      425.22    124.58 o 
 -19   1   6        2.10      -31.90     45.15 o 
 -18   1   6      173.46      271.11     73.95 o 
 -17   1   6     2316.61     2547.27    144.17 o 
 -16   1   6     1580.58     1446.60    170.72 o 
 -15   1   6     1294.58     1140.49    183.91 o 
 -14   1   6     1320.09     1206.01    105.83 o 
 -13   1   6      172.48      143.74     36.94 o 
 -12   1   6       94.90      197.96     37.74 o 
 -11   1   6     1218.10     1315.71     98.22 o 
 -10   1   6     4082.18     4075.26    496.35 o 
  -9   1   6     4708.35     4717.73    121.93 o 
  -8   1   6      959.04      801.10     91.56 o 
  -7   1   6      341.61      338.76     28.46 o 
  -6   1   6      107.75      104.20     20.61 o 
  -5   1   6      112.69      163.13     22.33 o 
  -4   1   6     1565.81     1525.53     49.63 o 
  -3   1   6     1007.90     1058.76     51.25 o 
  -2   1   6     1289.92     1221.98     51.05 o 
  -1   1   6       83.64       81.65     29.19 o 
   0   1   6        4.91       -6.95     16.36 o 
   1   1   6     3632.47     3719.32     78.39 o 
   2   1   6      353.45      445.51     32.28 o 
   3   1   6      235.56      299.05     27.82 o 
   4   1   6      325.95      462.80     32.28 o 
   5   1   6      174.09      177.62     29.09 o 
   6   1   6       30.54       13.70     19.27 o 
   7   1   6      563.24      526.08     44.52 o 
   8   1   6     1303.42     1129.04    230.05 o 
   9   1   6     2174.43     1783.87    123.92 o 
  10   1   6     4633.94     4412.43    222.80 o 
  11   1   6        6.85        3.18     31.04 o 
  12   1   6     3733.06     3496.22    147.73 o 
  13   1   6      109.92      118.13     47.51 o 
  14   1   6     1045.94     1147.33    118.65 o 
  15   1   6     2211.40     2269.04    131.40 o 
  16   1   6     3722.49     3641.83    167.80 o 
  17   1   6     1414.08     1452.59    123.94 o 
  18   1   6      749.78      829.41    101.49 o 
  19   1   6       45.44       85.60     58.26 o 
  20   1   6      188.51      168.29     67.12 o 
  21   1   6      520.65      595.56    100.05 o 
 -23   2   6        1.48        7.95    124.58 o 
 -22   2   6        0.32       17.35     60.93 o 
 -21   2   6       28.94       61.15     58.37 o 
 -20   2   6        1.25       32.82     52.91 o 
 -19   2   6      196.25      200.69     68.66 o 
 -18   2   6       35.56       78.88     55.03 o 
 -17   2   6       58.36       84.26     56.66 o 
 -16   2   6      498.17      464.18     71.50 o 
 -15   2   6     1018.41      923.71     70.33 o 
 -14   2   6      412.88      347.36     49.55 o 
 -13   2   6      360.12      221.68     50.23 o 
 -12   2   6       55.37       94.34     38.05 o 
 -11   2   6     2014.21     2191.62     87.10 o 
 -10   2   6     3232.72     3124.44    101.41 o 
  -9   2   6     4605.84     4694.96    130.60 o 
  -8   2   6     3013.03     2878.91     92.34 o 
  -7   2   6     2589.37     2437.55     83.36 o 
  -6   2   6      168.05      235.47     36.23 o 
  -5   2   6     4663.14     4815.11    114.63 o 
  -4   2   6     6119.95     6257.09    100.53 o 
  -3   2   6    12085.85    11815.42    191.23 o 
  -2   2   6    10975.10    10841.73    162.29 o 
  -1   2   6     4194.46     4098.95     82.28 o 
   0   2   6     1249.44     1239.52     47.07 o 
   1   2   6     1292.00     1228.89     46.60 o 
   2   2   6    12202.54    11968.47    151.21 o 
   3   2   6    15781.48    15006.89    210.55 o 
   4   2   6    15338.64    15230.80    216.45 o 
   5   2   6     5783.90     5627.22    124.77 o 
   6   2   6     1095.78     1114.19     77.32 o 
   7   2   6      149.21      162.05     32.67 o 
   8   2   6     3871.02     3906.79    110.48 o 
   9   2   6     7504.17     7096.61    153.45 o 
  10   2   6    11781.09    11467.51    260.83 o 
  11   2   6     3062.92     3094.20    136.45 o 
  12   2   6      269.53      267.37     59.19 o 
  13   2   6        1.83      -12.25     89.65 o 
  14   2   6      778.54      619.97    139.74 o 
  15   2   6      769.59      630.73     84.77 o 
  17   2   6     1541.30     1484.34    249.82 o 
  18   2   6      244.45      334.90     74.67 o 
  19   2   6       17.31       17.95     48.45 o 
  20   2   6       71.87       34.39     54.53 o 
  21   2   6        5.36       -5.61     53.04 o 
 -22   3   6      194.23      154.99     88.99 o 
 -21   3   6      320.28      286.68     80.70 o 
 -20   3   6       15.08      -73.39     49.66 o 
 -19   3   6       43.56       10.11     69.50 o 
 -18   3   6      152.31      146.19     48.02 o 
 -17   3   6      544.19      492.11     63.99 o 
 -16   3   6      474.56      482.29     61.57 o 
 -15   3   6      982.68     1118.49     96.72 o 
 -14   3   6      369.85      460.76     57.91 o 
 -13   3   6       29.80       72.79     34.94 o 
 -12   3   6       73.22       37.58     32.81 o 
 -11   3   6     1330.03     1205.23     73.29 o 
 -10   3   6     1242.40     1323.58     74.37 o 
  -9   3   6     2534.53     2498.68     92.35 o 
  -8   3   6      831.94      912.55    170.66 o 
  -7   3   6       32.47       82.42     30.03 o 
  -6   3   6        0.77       25.81     23.75 o 
  -5   3   6     1222.13     1115.25     62.40 o 
  -4   3   6     1609.54     1565.33     69.20 o 
  -3   3   6     2947.94     2899.57     90.72 o 
  -2   3   6     1610.81     1602.29     68.11 o 
  -1   3   6       57.37       58.08     22.99 o 
   0   3   6      700.71      719.41     44.64 o 
   1   3   6      464.29      532.63     37.04 o 
   2   3   6      345.29      360.85     96.86 o 
   3   3   6      460.99      488.20     44.43 o 
   4   3   6      243.38      259.09     36.78 o 
   5   3   6        0.03      -19.57     19.15 o 
   6   3   6      290.36      421.58     45.34 o 
   7   3   6       86.63      126.55     35.00 o 
   8   3   6        5.43       13.95     27.21 o 
   9   3   6      279.16      247.68     43.37 o 
  10   3   6      233.25      192.69     40.33 o 
  11   3   6        1.99       26.66     28.21 o 
  12   3   6       37.86      126.77     51.04 o 
  13   3   6       68.79       48.66     46.80 o 
  14   3   6        0.23      -14.72     56.69 o 
  15   3   6      263.07      182.68     61.33 o 
  16   3   6      336.58      349.92     75.00 o 
  17   3   6       39.17      -25.79     42.76 o 
  18   3   6       15.01      -15.12     44.48 o 
  19   3   6        3.35      -28.61     43.34 o 
  20   3   6        9.24        6.55     46.87 o 
 -21   4   6        0.41       11.33     69.17 o 
 -20   4   6        0.46        0.68     55.15 o 
 -19   4   6       95.42      119.60     62.54 o 
 -18   4   6       98.24       38.81     40.85 o 
 -17   4   6      486.97      440.75     79.17 o 
 -16   4   6       40.06      -17.05     64.60 o 
 -15   4   6       20.91       52.03     39.28 o 
 -14   4   6       31.56       -8.90     32.60 o 
 -13   4   6      575.70      516.75     59.79 o 
 -12   4   6       26.36       -0.24     30.70 o 
 -11   4   6      313.83      226.37     45.71 o 
 -10   4   6      139.22      154.99     40.76 o 
  -9   4   6       20.86       -4.85     26.33 o 
  -8   4   6        0.43      -19.44     31.15 o 
  -7   4   6      888.24      826.53     88.86 o 
  -6   4   6       25.13        7.60     22.47 o 
  -5   4   6      197.44      146.12     34.28 o 
  -4   4   6      131.52      160.44     87.41 o 
  -3   4   6      972.26      931.98     59.94 o 
  -2   4   6      424.74      357.78     42.19 o 
  -1   4   6       13.48        0.77     21.12 o 
   0   4   6      439.10      408.68     87.01 o 
   1   4   6      286.54      318.27     43.32 o 
   2   4   6       33.95       25.16     22.85 o 
   3   4   6      726.28      667.33     52.16 o 
   4   4   6      132.12       91.61     30.06 o 
   5   4   6      112.97       17.28     39.43 o 
   6   4   6      187.49      125.05     35.34 o 
   7   4   6      264.96      306.30     67.32 o 
   8   4   6       83.02      127.25     35.86 o 
   9   4   6      187.77      225.29     44.10 o 
  10   4   6      732.58      672.75    122.83 o 
  11   4   6      389.16      430.29     55.30 o 
  12   4   6        3.27       -9.41     28.91 o 
  13   4   6      137.34      152.39     70.72 o 
  14   4   6      132.82      194.58     58.88 o 
  15   4   6      511.17      489.11     87.01 o 
  16   4   6      141.99      132.95     75.80 o 
  17   4   6       60.97       16.58     49.35 o 
  18   4   6        0.52        4.46     45.80 o 
  19   4   6       22.53       48.78     51.80 o 
  20   4   6       35.16       47.66     54.05 o 
 -20   5   6        5.10        4.88     43.55 o 
 -19   5   6       29.93       33.99     57.86 o 
 -18   5   6        5.44      -35.48     53.39 o 
 -17   5   6        0.04       -1.45     40.07 o 
 -16   5   6       13.48        4.07     38.89 o 
 -15   5   6       86.14       73.25     41.29 o 
 -14   5   6      143.47      198.34     52.51 o 
 -13   5   6       18.20        5.81     35.01 o 
 -12   5   6       28.17       51.73     36.74 o 
 -11   5   6      741.10      594.20     66.27 o 
 -10   5   6      546.23      514.52     59.91 o 
  -9   5   6      469.37      441.15     56.13 o 
  -8   5   6        1.08       -4.72     30.58 o 
  -7   5   6      111.47      177.21     41.71 o 
  -6   5   6      253.67      190.75     43.55 o 
  -5   5   6      521.91      441.75     54.04 o 
  -4   5   6     3936.52     3587.22    111.25 o 
  -3   5   6      983.83      950.18    120.02 o 
  -2   5   6      266.09      351.13     48.43 o 
  -1   5   6      206.09      194.14     48.14 o 
   0   5   6      665.26      812.06     75.46 o 
   1   5   6      606.08      531.44     90.31 o 
   2   5   6      892.78      933.37    125.24 o 
   3   5   6     2019.91     2003.85    159.52 o 
   4   5   6     1304.48     1254.09     72.25 o 
   5   5   6       76.54       43.37     29.95 o 
   6   5   6      221.76      245.11     42.42 o 
   7   5   6      751.81      846.24     67.07 o 
   8   5   6      693.05      830.69     68.47 o 
   9   5   6     1185.82     1189.01     80.41 o 
  10   5   6      568.76      471.15     62.58 o 
  11   5   6      442.73      383.29     58.19 o 
  12   5   6        7.04       40.49     35.51 o 
  13   5   6      118.14      157.88     52.59 o 
  14   5   6      431.70      485.04     65.26 o 
  15   5   6      390.62      354.54     77.58 o 
  16   5   6      109.46      180.01     78.44 o 
  17   5   6      162.87      238.03     69.37 o 
  18   5   6        4.55       20.95     51.04 o 
 -19   6   6       96.03      -16.47     62.58 o 
 -18   6   6      191.74      175.39     56.89 o 
 -17   6   6      812.32      719.91    142.03 o 
 -16   6   6      461.68      518.72    112.94 o 
 -15   6   6      480.49      455.76     68.31 o 
 -14   6   6        5.37      -29.79     55.81 o 
 -13   6   6      192.80      186.93     50.51 o 
 -12   6   6      484.25      456.40     66.25 o 
 -11   6   6     2106.93     1953.03     99.06 o 
 -10   6   6     2332.81     2301.33    105.42 o 
  -9   6   6     1176.33      986.06     90.43 o 
  -8   6   6      186.03      291.57     65.93 o 
  -7   6   6      481.94      483.30     59.30 o 
  -6   6   6      990.74      974.15    156.28 o 
  -5   6   6      739.93      813.68     69.41 o 
  -4   6   6     2146.73     2252.78    112.62 o 
  -3   6   6     1292.72     1450.23     96.56 o 
  -2   6   6     2243.45     2377.38    119.04 o 
  -1   6   6      110.83      117.61     43.69 o 
   0   6   6      106.39      103.99     42.44 o 
   1   6   6      340.89      299.53    122.60 o 
   2   6   6      356.52      352.91     60.18 o 
   3   6   6      817.00      849.10    219.50 o 
   4   6   6     1071.79      754.08    122.60 o 
   5   6   6     1595.05     1998.58    170.06 o 
   6   6   6       88.87      168.17     51.63 o 
   7   6   6        8.64       24.22     32.40 o 
   8   6   6      243.42      219.02     46.64 o 
   9   6   6      104.83      117.10     40.21 o 
  10   6   6      359.39      420.81     59.33 o 
  11   6   6      544.83      519.35     71.80 o 
  12   6   6      381.28      472.01     82.50 o 
  13   6   6      332.03      356.67     60.33 o 
  14   6   6        5.18       -5.73     44.23 o 
  15   6   6       22.69       51.13     40.91 o 
  16   6   6       48.55       54.05     63.28 o 
  17   6   6       68.27       57.57     75.80 o 
 -17   7   6       61.83       51.19     47.87 o 
 -16   7   6       15.04      -11.35     42.07 o 
 -15   7   6       27.24       24.54     44.25 o 
 -14   7   6        2.89        1.90     40.18 o 
 -13   7   6       15.56        1.74     38.49 o 
 -12   7   6       56.65        3.51     67.22 o 
 -11   7   6        7.35       14.54     39.34 o 
 -10   7   6       33.96       28.88     67.71 o 
  -9   7   6        1.06        5.27     53.76 o 
  -8   7   6       82.14       17.31     47.81 o 
  -7   7   6        4.54       15.59     36.52 o 
  -6   7   6       13.34      -12.83     32.38 o 
  -5   7   6        0.48      -14.34     46.14 o 
  -4   7   6      173.79      165.90     54.15 o 
  -3   7   6      106.11      108.50     47.84 o 
  -2   7   6      190.99      100.98     47.17 o 
  -1   7   6       91.30       67.73     44.21 o 
   0   7   6       14.43        7.24     37.28 o 
   1   7   6      554.73      561.09     73.44 o 
   2   7   6      723.43      635.33     77.91 o 
   3   7   6      652.70      771.31     85.14 o 
   4   7   6      721.46      690.53     80.46 o 
   5   7   6       11.03       15.44     44.82 o 
   6   7   6      236.42      241.50     58.37 o 
   7   7   6      423.20      344.08    100.19 o 
   8   7   6      865.29     1042.79    154.24 o 
   9   7   6      774.14      851.37     92.54 o 
  10   7   6      695.89      695.81     72.81 o 
  11   7   6       60.37      175.33     49.63 o 
  12   7   6        7.27       34.41     37.33 o 
  13   7   6      112.76       93.10     43.70 o 
  14   7   6      137.97      227.69     78.53 o 
  15   7   6      339.35      458.48     74.33 o 
 -14   8   6       66.59       39.14     47.52 o 
 -13   8   6       10.02       20.84     43.93 o 
 -12   8   6      153.14      196.95     58.43 o 
 -11   8   6      536.77      631.13    101.84 o 
 -10   8   6      857.39     1011.65     90.75 o 
  -9   8   6      959.39     1028.40     92.31 o 
  -8   8   6      484.16      463.40     68.52 o 
  -7   8   6      151.65      184.36     57.77 o 
  -6   8   6      674.86      576.25    137.11 o 
  -5   8   6      842.69      695.04     87.71 o 
  -4   8   6     1555.00     1651.53    117.81 o 
  -3   8   6     1862.89     2000.50    122.71 o 
  -2   8   6      937.31      995.87     99.45 o 
  -1   8   6      185.56      217.58     60.67 o 
   0   8   6       43.75       59.66     90.96 o 
   1   8   6      589.03      707.36     84.55 o 
   2   8   6     1540.19     1270.86    138.42 o 
   3   8   6     1448.83     1508.22    110.23 o 
   4   8   6      696.44      631.08     80.96 o 
   5   8   6      515.99      569.29     79.77 o 
   6   8   6       45.73       40.33     40.54 o 
   7   8   6       52.28       64.49     43.40 o 
   8   8   6      367.66      385.88     98.22 o 
   9   8   6      372.76      465.55    113.38 o 
  10   8   6      774.18      760.38    102.17 o 
  11   8   6      357.46      630.16    139.74 o 
  12   8   6      165.11      340.13    109.42 o 
 -11   9   6      172.38      165.89     75.46 o 
 -10   9   6       98.65      116.62    117.00 o 
  -9   9   6       49.37       61.27     46.74 o 
  -8   9   6        0.06       -5.69     42.61 o 
  -7   9   6        0.87       21.04     45.15 o 
  -6   9   6        2.56       -8.17     41.68 o 
  -5   9   6       74.47       57.85    101.51 o 
  -4   9   6        6.32       50.00     45.25 o 
  -3   9   6       31.83       50.72     47.30 o 
  -2   9   6        0.70        8.63     44.16 o 
  -1   9   6       11.30       38.26     43.61 o 
   0   9   6        0.10       -6.19     39.79 o 
   1   9   6       12.08       67.53     49.41 o 
   2   9   6       67.00      113.24     53.89 o 
   3   9   6        1.35       47.60     43.40 o 
   4   9   6       16.18        3.69     54.05 o 
   5   9   6        0.37       -6.43     36.42 o 
   6   9   6      100.58       81.51     73.17 o 
   7   9   6       21.59       53.60     45.03 o 
   8   9   6       92.71      108.52     84.37 o 
   9   9   6       39.15       55.62     44.63 o 
  -4  10   6      226.56      195.50     63.81 o 
  -3  10   6      136.95      218.41     66.58 o 
  -2  10   6      145.85      223.45     64.00 o 
  -1  10   6       17.54       27.37     47.30 o 
   0  10   6        1.65       28.90     55.37 o 
   1  10   6       62.96      125.16     59.31 o 
   2  10   6      250.95      303.34     70.94 o 
 -22   1   7       22.84       26.68     63.28 o 
 -21   1   7      207.10      281.17     80.53 o 
 -20   1   7       33.60       52.09     57.44 o 
 -19   1   7       26.51       68.01     59.23 o 
 -18   1   7       71.83      139.36     59.86 o 
 -17   1   7      138.60      250.66     69.33 o 
 -16   1   7        0.40      -32.32     45.80 o 
 -15   1   7       30.47      100.19     56.86 o 
 -14   1   7       43.86       22.15     56.03 o 
 -13   1   7       64.07       25.05     66.58 o 
 -12   1   7       14.08      -12.73     39.22 o 
 -11   1   7       15.14       23.52     29.79 o 
 -10   1   7        1.95      -35.85     23.90 o 
  -9   1   7       64.69        8.08     25.91 o 
  -8   1   7        0.35        7.56     24.20 o 
  -7   1   7       24.59        9.92     23.26 o 
  -6   1   7      358.04      370.57     44.10 o 
  -5   1   7       16.23       24.13     24.83 o 
  -4   1   7      304.40      305.61     31.25 o 
  -3   1   7       16.16        8.84     21.31 o 
  -2   1   7       53.74       71.95     26.59 o 
  -1   1   7      285.98      287.01     34.81 o 
   0   1   7      121.27      145.61     29.55 o 
   1   1   7      286.52      281.70     30.18 o 
   2   1   7      218.60      261.73     29.73 o 
   3   1   7      726.99      713.98     57.05 o 
   4   1   7      714.75      778.53     53.97 o 
   5   1   7      722.06      741.21     53.27 o 
   6   1   7      123.87      107.88     39.12 o 
   7   1   7       95.85       85.32     40.98 o 
   8   1   7       14.26       48.01     34.12 o 
   9   1   7     1074.94      994.11     86.19 o 
  10   1   7      194.53      284.32     57.77 o 
  11   1   7     1554.65     1445.78    107.30 o 
  12   1   7      476.46      548.57     92.28 o 
  13   1   7        1.53       -7.27     39.22 o 
  14   1   7        0.23       35.33     52.73 o 
  15   1   7       42.01       91.28     53.97 o 
  16   1   7      132.74      180.55     66.11 o 
  17   1   7      493.29      564.52    126.56 o 
  18   1   7      232.12       91.46     56.50 o 
  19   1   7       93.31       84.68     63.06 o 
  20   1   7        0.77       17.37     58.18 o 
 -22   2   7      136.68      207.64     76.44 o 
 -21   2   7      100.50      111.96     73.07 o 
 -20   2   7      387.77      271.74    197.75 o 
 -19   2   7       28.20       78.92     60.40 o 
 -18   2   7       24.04       29.70     48.91 o 
 -17   2   7       54.46       -8.51     50.80 o 
 -16   2   7      462.35      543.79     89.26 o 
 -15   2   7      998.51     1101.50    112.38 o 
 -14   2   7      500.10      484.95     58.21 o 
 -13   2   7      949.11      830.49     78.06 o 
 -12   2   7       26.00        5.05     68.55 o 
 -11   2   7       42.04       69.05     32.62 o 
 -10   2   7     1787.45     1784.59     81.20 o 
  -9   2   7     1578.01     1617.90     77.17 o 
  -8   2   7     3386.95     3269.40    104.31 o 
  -7   2   7     5208.93     4977.31    126.83 o 
  -6   2   7     1164.15     1256.98     65.35 o 
  -5   2   7       11.01        6.08     23.07 o 
  -4   2   7      109.36      141.60     32.14 o 
  -3   2   7     6731.81     6725.64    156.81 o 
  -2   2   7     9577.74     9469.82    167.87 o 
  -1   2   7     7547.59     7444.69    121.97 o 
   0   2   7     2513.83     2567.70     70.76 o 
   1   2   7      533.62      558.89     45.86 o 
   2   2   7       83.92       94.53     29.12 o 
   3   2   7     2648.24     2454.06     84.22 o 
   4   2   7     3410.94     3438.51    100.83 o 
   5   2   7     5317.50     5317.06    128.11 o 
   6   2   7     4692.69     4792.00    123.40 o 
   7   2   7     1251.55     1497.95    140.22 o 
   8   2   7      141.42      128.92     44.72 o 
   9   2   7      558.13      423.20     63.39 o 
  10   2   7       17.01        4.61     35.39 o 
  11   2   7     2350.08     2280.46    123.97 o 
  12   2   7     2355.18     2830.44    201.70 o 
  13   2   7     1263.42     1445.68    115.99 o 
  14   2   7      616.98      781.81    128.54 o 
  15   2   7      118.36       69.83     54.98 o 
  16   2   7       31.09       21.89     49.38 o 
  17   2   7      365.74      258.42    216.86 o 
  18   2   7      478.25      313.76    106.78 o 
  19   2   7       79.74      116.65     61.94 o 
 -21   3   7      150.41      210.12     74.69 o 
 -20   3   7      300.40      351.11    131.83 o 
 -19   3   7      324.59      314.58    139.74 o 
 -18   3   7        4.06       16.25     53.39 o 
 -17   3   7       53.17      114.02     45.33 o 
 -16   3   7      265.55      507.30     65.87 o 
 -15   3   7      555.60      666.97     82.60 o 
 -14   3   7      666.41      689.07     68.24 o 
 -13   3   7      205.31      168.99     45.08 o 
 -12   3   7      278.34      254.32     50.00 o 
 -11   3   7      216.12      127.75     38.29 o 
 -10   3   7      167.86      280.09     47.16 o 
  -9   3   7      866.38     1033.65     81.08 o 
  -8   3   7      275.47      356.61     56.71 o 
  -7   3   7      290.13      276.89     44.37 o 
  -6   3   7      178.01      154.48     37.60 o 
  -5   3   7      283.73      255.78     40.82 o 
  -4   3   7      604.73      451.65     48.26 o 
  -3   3   7       32.86       51.63     27.56 o 
  -2   3   7        0.52       23.04     24.77 o 
  -1   3   7        0.59       -1.34     33.62 o 
   0   3   7      649.53      607.31    102.83 o 
   1   3   7        3.73       15.44     21.99 o 
   2   3   7      121.70      105.70     39.72 o 
   3   3   7      688.93      739.11     62.88 o 
   4   3   7     1335.38     1312.64    181.87 o 
   5   3   7     1511.85     1464.19     72.04 o 
   6   3   7       28.08       32.82     27.34 o 
   7   3   7      311.52      333.28     53.82 o 
   8   3   7       96.78      150.69     37.97 o 
   9   3   7      813.49      832.59     69.74 o 
  10   3   7      623.33      722.14     82.02 o 
  11   3   7     2898.13     2902.49    227.41 o 
  12   3   7     1984.90     1890.82    119.86 o 
  13   3   7      886.00      801.75    108.10 o 
  14   3   7        6.43      -18.91     43.69 o 
  15   3   7      222.35      212.42    106.12 o 
  17   3   7      956.20      946.18    150.29 o 
  18   3   7      760.39      786.44    160.84 o 
  19   3   7      796.20      765.95    154.24 o 
 -20   4   7      186.04      225.40     84.05 o 
 -19   4   7      111.73      113.34     51.66 o 
 -18   4   7        0.37      -18.89     49.51 o 
 -17   4   7        5.96       18.98     49.18 o 
 -16   4   7      430.68      498.09     79.66 o 
 -15   4   7      772.23      634.92     70.06 o 
 -14   4   7     1163.57     1149.35     85.53 o 
 -13   4   7     1796.00     1561.42    100.49 o 
 -12   4   7      209.60      162.80     44.19 o 
 -11   4   7      151.35      202.05     45.93 o 
 -10   4   7     1696.50     1867.22     90.97 o 
  -9   4   7     3490.92     3517.42    118.68 o 
  -8   4   7     4548.78     4705.69    135.26 o 
  -7   4   7     4113.13     4067.02    123.78 o 
  -6   4   7     1798.28     1757.78     84.94 o 
  -5   4   7        1.92       12.92     25.05 o 
  -4   4   7      369.41      562.66     55.58 o 
  -3   4   7    10630.97    10635.94    243.37 o 
  -2   4   7     4223.24     4110.89    148.10 o 
  -1   4   7     7918.53     8494.29    216.04 o 
   0   4   7     4617.03     4901.52    246.53 o 
   1   4   7     1770.97     1852.24    155.56 o 
   2   4   7        6.39      -13.45     31.67 o 
   3   4   7     3104.76     3008.98     99.12 o 
   4   4   7     6690.16     6611.32    189.84 o 
   5   4   7     7979.02     8176.11    172.79 o 
   6   4   7     6640.53     6968.53    199.68 o 
   7   4   7     1809.06     1987.57     90.03 o 
   8   4   7      856.71      931.00    179.98 o 
   9   4   7     1353.43     1208.45    119.12 o 
  10   4   7     2191.56     1967.43    120.37 o 
  11   4   7     2674.98     2876.49    115.76 o 
  12   4   7     3278.23     3471.05    288.71 o 
  13   4   7      921.07     1028.24    159.52 o 
  14   4   7      386.98      465.23     96.90 o 
  15   4   7        0.46       -1.13     45.65 o 
  16   4   7      114.45      151.76     62.92 o 
  17   4   7      373.22      309.81    117.33 o 
  18   4   7      402.75      446.61    131.17 o 
 -19   5   7      160.72      161.57     56.05 o 
 -18   5   7        2.01      -44.86     51.95 o 
 -17   5   7       57.29       57.52     46.41 o 
 -16   5   7      406.30      502.24    129.57 o 
 -15   5   7      681.81      722.88    117.25 o 
 -14   5   7      966.79      901.76    129.57 o 
 -13   5   7      369.41      618.04    133.87 o 
 -12   5   7      158.62      102.66     44.28 o 
 -11   5   7       60.36       24.74     37.01 o 
 -10   5   7      581.29      467.62     61.09 o 
  -9   5   7     1116.63     1065.84     79.71 o 
  -8   5   7      738.78      745.29     67.70 o 
  -7   5   7      465.90      456.00     56.43 o 
  -6   5   7      159.61      186.32     44.42 o 
  -5   5   7        0.14      -12.37     27.48 o 
  -4   5   7       80.13       87.83     40.20 o 
  -3   5   7      150.41      110.20     44.27 o 
  -2   5   7      637.86      521.34     69.22 o 
  -1   5   7       70.53       94.96     43.40 o 
   0   5   7        3.89       37.87     49.44 o 
   1   5   7      129.10      118.54     45.61 o 
   2   5   7      109.81      224.11     85.69 o 
   3   5   7      378.82      420.54     98.87 o 
   4   5   7       39.56       21.60     33.79 o 
   5   5   7      219.27      235.68     62.62 o 
   6   5   7       10.19       20.13     28.09 o 
   7   5   7      152.70      238.05     46.07 o 
   8   5   7      191.22      145.96     42.06 o 
   9   5   7      842.68      646.28     83.35 o 
  10   5   7      574.55      520.77     72.70 o 
  11   5   7      465.68      444.31     66.19 o 
  12   5   7      254.20      255.65     51.87 o 
  13   5   7      163.95      122.78     55.91 o 
  14   5   7        2.22       16.10     49.55 o 
  15   5   7      122.94      123.09     68.55 o 
  16   5   7      385.15      323.29     78.56 o 
  17   5   7      486.84      514.90     94.59 o 
 -17   6   7        3.44       -4.36     43.60 o 
 -16   6   7       10.29       -7.15     43.99 o 
 -15   6   7       76.38       80.51     48.48 o 
 -14   6   7      221.85      123.64     49.39 o 
 -13   6   7      163.12      116.39     50.14 o 
 -12   6   7      238.86      194.82     52.58 o 
 -11   6   7        5.68       15.01     37.42 o 
 -10   6   7       95.91       96.90     45.28 o 
  -9   6   7      319.81      392.97     60.30 o 
  -8   6   7     1428.66     1372.75     91.07 o 
  -7   6   7      684.64      764.95     72.09 o 
  -6   6   7      671.33      781.10     88.09 o 
  -5   6   7      191.97      150.35     53.81 o 
  -4   6   7      166.96      112.20     47.82 o 
  -3   6   7     1388.47     1085.24     95.53 o 
  -2   6   7     1580.08     1908.45    113.37 o 
  -1   6   7     2998.34     3328.62    145.84 o 
   0   6   7     2110.84     2359.58    123.76 o 
   1   6   7      242.71      319.97     63.44 o 
   2   6   7      201.59      108.93     49.71 o 
   3   6   7     1083.63     1036.49    179.95 o 
   4   6   7     2026.62     2026.26    177.97 o 
   5   6   7     3135.18     3345.90    226.75 o 
   6   6   7     1535.38     1256.66    206.32 o 
   7   6   7      252.41      323.16     64.76 o 
   8   6   7      105.20      134.28     51.80 o 
   9   6   7      559.28      581.26     66.14 o 
  10   6   7     1106.64     1157.16     87.19 o 
  11   6   7     1134.57     1158.82    111.87 o 
  12   6   7      764.12      664.19     73.24 o 
  13   6   7      502.29      567.44     71.75 o 
  14   6   7       24.72      -25.45     45.54 o 
  15   6   7        5.00      -23.49     47.46 o 
 -15   7   7      363.72      240.86     68.76 o 
 -14   7   7      398.94      388.95     70.66 o 
 -13   7   7      209.05      237.98     60.12 o 
 -12   7   7       45.39       35.79     57.75 o 
 -11   7   7       22.38       42.02     44.60 o 
 -10   7   7      279.75      214.57     90.81 o 
  -9   7   7      496.49      461.68    106.33 o 
  -8   7   7     1172.01     1010.22     86.19 o 
  -7   7   7      612.81      568.69     81.98 o 
  -6   7   7      310.23      351.97     70.29 o 
  -5   7   7      109.76       73.55     50.29 o 
  -4   7   7      408.73      428.05    104.81 o 
  -3   7   7      594.48      525.93    169.40 o 
  -2   7   7     1245.71      610.38    121.29 o 
  -1   7   7      296.80      312.85     97.56 o 
   0   7   7      204.95      169.12     53.79 o 
   1   7   7       11.80        1.66     59.98 o 
   2   7   7      356.72      363.98     70.00 o 
   3   7   7      305.52      264.99     61.01 o 
   4   7   7      227.93      230.63     61.13 o 
   5   7   7      156.17       76.75     46.58 o 
   6   7   7       64.99       44.91     41.68 o 
   7   7   7        8.55       65.92     65.92 o 
   8   7   7       37.05      150.29     83.05 o 
   9   7   7        3.44       62.78     46.16 o 
  10   7   7       25.45       63.28     45.68 o 
  11   7   7       10.00       76.08    102.17 o 
  12   7   7        0.26      113.07     84.37 o 
  13   7   7        6.48       46.90     40.45 o 
 -12   8   7       84.89       59.64     63.94 o 
 -11   8   7      138.96      137.94     54.10 o 
 -10   8   7      197.95       55.93     48.19 o 
  -9   8   7       35.66       -6.76     50.10 o 
  -8   8   7        6.83        0.56     46.14 o 
  -7   8   7      103.90      111.64     91.62 o 
  -6   8   7       49.80       29.49     46.86 o 
  -5   8   7       21.97       73.27     50.23 o 
  -4   8   7       33.12       16.76     75.80 o 
  -3   8   7        1.94        9.34     41.94 o 
  -2   8   7       22.28       -6.40     39.02 o 
  -1   8   7       71.36       73.29     83.71 o 
   0   8   7      126.26      162.55     55.10 o 
   1   8   7        0.20       67.54     58.67 o 
   2   8   7        0.13        1.57     34.45 o 
   3   8   7      195.03      149.89     56.39 o 
   4   8   7      101.71      153.09     68.55 o 
   5   8   7       93.15      108.09     49.30 o 
   6   8   7       26.96       94.89     46.33 o 
   7   8   7        0.30       39.85     54.71 o 
   8   8   7        4.21       36.42     43.71 o 
   9   8   7       59.24      130.63     87.67 o 
  10   8   7      195.61      229.78     62.44 o 
  -8   9   7       83.92      124.49     58.93 o 
  -7   9   7      100.30      100.87     56.06 o 
  -6   9   7        2.18       56.83     52.26 o 
  -5   9   7        6.13       18.94     42.85 o 
  -4   9   7      159.92      216.75     67.57 o 
  -3   9   7      258.97      257.79     67.00 o 
  -2   9   7      255.21      304.39     71.58 o 
  -1   9   7      218.57      163.46     59.22 o 
   0   9   7       20.57       60.35     55.37 o 
   1   9   7        0.75       30.37     88.99 o 
   2   9   7       93.33      130.13     54.80 o 
   3   9   7      263.47      335.33     72.13 o 
   4   9   7      520.45      530.70     84.58 o 
   5   9   7      212.08      199.95     62.30 o 
   6   9   7       47.43      152.76     90.31 o 
 -21   0   8       96.12       71.19     90.96 o 
 -20   0   8       25.64       29.00     81.74 o 
 -19   0   8       39.11      -46.14     71.19 o 
 -18   0   8      284.79      287.39    110.74 o 
 -17   0   8      119.64      108.10     84.37 o 
 -16   0   8       26.86       23.73     79.10 o 
 -15   0   8       29.18      143.70     85.69 o 
 -14   0   8     1053.93     1278.77    170.06 o 
 -13   0   8     1488.01     1705.91    172.70 o 
 -12   0   8     1901.35     1928.71    175.34 o 
 -11   0   8      611.02      511.51    112.06 o 
 -10   0   8      186.68      179.29     85.69 o 
  -9   0   8       18.80      -18.46     50.10 o 
  -8   0   8     4501.62     4926.57    251.80 o 
  -6   0   8     4597.15     4778.92    175.34 o 
  -5   0   8     8946.96     8983.05    249.16 o 
  -4   0   8     1859.39     1698.00    143.70 o 
  -3   0   8        6.88       59.61     33.79 o 
  -2   0   8     3176.47     3116.53    116.47 o 
  -1   0   8     5492.21     5538.00    157.65 o 
   0   0   8    15152.58    14629.64    379.68 o 
   1   0   8    11122.16    10266.42    245.21 o 
   2   0   8     4723.63     4923.63    148.68 o 
   3   0   8      761.17      876.68    101.51 o 
   4   0   8      710.35      623.57     90.96 o 
   5   0   8     4355.45     3774.36    193.79 o 
   6   0   8     8023.02     7312.73    280.80 o 
   7   0   8    10308.45    10405.52    346.72 o 
   8   0   8     3068.22     3302.40    199.07 o 
   9   0   8     3790.13     3484.33    209.61 o 
  10   0   8      168.79      143.70     71.19 o 
  11   0   8      450.94      487.78    106.78 o 
  12   0   8     2443.75     2591.82    199.07 o 
  14   0   8     2471.66     3279.99    233.34 o 
  15   0   8     2090.48     2423.08    210.93 o 
  16   0   8       27.16       11.86     65.92 o 
  17   0   8       95.36        0.00     63.28 o 
  18   0   8      107.04       32.96     71.19 o 
 -21   1   8       94.44      274.41     80.63 o 
 -20   1   8      371.16      375.07     91.79 o 
 -19   1   8      607.56      586.02    158.20 o 
 -18   1   8       93.84       89.26     59.51 o 
 -17   1   8      252.64      211.66     70.29 o 
 -16   1   8       20.75       26.71     52.91 o 
 -15   1   8       52.49       47.46     55.84 o 
 -14   1   8      333.23      463.87     84.36 o 
 -13   1   8      848.77      833.98    140.40 o 
 -12   1   8     1457.01     1713.32    126.10 o 
 -11   1   8      911.38      891.20     97.14 o 
 -10   1   8       82.41      105.47     69.87 o 
  -9   1   8        0.71       16.20     31.34 o 
  -8   1   8        4.31       44.23     29.03 o 
  -7   1   8     1093.12     1206.44     85.18 o 
  -6   1   8      734.53      759.59     59.76 o 
  -5   1   8     2232.29     2215.12     86.45 o 
  -4   1   8      725.42      712.59     73.48 o 
  -3   1   8        9.23        0.79     22.42 o 
  -2   1   8        3.88        9.69     19.55 o 
  -1   1   8      177.37      169.43     33.10 o 
   0   1   8       25.76       66.07     26.44 o 
   1   1   8       42.32       41.17     25.26 o 
   2   1   8       43.50       27.52     24.46 o 
   3   1   8       77.04       47.68     27.12 o 
   4   1   8      398.67      417.26     68.55 o 
   5   1   8       79.10       79.10     37.75 o 
   6   1   8     1064.99      965.87     80.96 o 
   7   1   8      768.57      937.08    116.67 o 
   8   1   8      317.87      379.36     63.20 o 
   9   1   8       17.24       54.05     40.98 o 
  10   1   8        2.49      -44.15     66.58 o 
  11   1   8     1651.14     1547.57    116.99 o 
  12   1   8     1102.88     1130.15    243.23 o 
  13   1   8     1189.67     1266.44    166.77 o 
  14   1   8     1069.67     1234.21    115.99 o 
  15   1   8       70.18       55.55     50.80 o 
  16   1   8       28.81      -23.80     42.41 o 
  17   1   8       72.12       36.33     51.43 o 
  18   1   8      740.83      645.98    146.33 o 
 -20   2   8      129.65      122.27     87.67 o 
 -19   2   8       26.57       32.34     59.57 o 
 -18   2   8       18.99       28.38     74.49 o 
 -17   2   8       19.26       28.79     68.55 o 
 -16   2   8        8.75       77.32     70.53 o 
 -15   2   8        0.65       21.27     46.33 o 
 -14   2   8      487.54      551.54    155.56 o 
 -13   2   8      513.24      479.87    119.97 o 
 -12   2   8      324.86      416.98     65.86 o 
 -11   2   8      306.05      285.18     48.48 o 
 -10   2   8        1.34       -6.91     28.10 o 
  -9   2   8      126.98      103.01     35.51 o 
  -8   2   8      800.90     1043.17     72.13 o 
  -7   2   8     2325.01     2435.25     95.20 o 
  -6   2   8     2273.66     2363.52     92.29 o 
  -5   2   8     4573.75     4466.56    124.48 o 
  -4   2   8       35.18       40.04     29.51 o 
  -3   2   8       63.01       46.36     30.54 o 
  -2   2   8      590.61      667.20    102.83 o 
  -1   2   8     1653.55     1633.29     75.28 o 
   0   2   8     5703.00     5855.86    157.82 o 
   1   2   8     5263.52     5005.84    124.16 o 
   2   2   8     1918.39     1841.80     78.21 o 
   3   2   8      352.67      331.61     43.84 o 
   4   2   8       98.78       92.21     31.91 o 
   5   2   8     2006.01     1807.57     81.66 o 
   6   2   8     2966.07     2937.74    127.22 o 
   7   2   8     5647.61     5291.89    174.70 o 
   8   2   8     2422.40     2186.48    117.45 o 
   9   2   8      785.50      889.16     88.06 o 
  10   2   8       64.69       65.11    128.54 o 
  11   2   8      400.91      425.92     73.64 o 
  12   2   8     1696.46     1797.29    128.60 o 
  13   2   8     1851.73     1412.52    127.88 o 
  14   2   8     1084.20      949.62    105.80 o 
  15   2   8      756.84      701.08     97.87 o 
  16   2   8       19.30       47.51     50.64 o 
  17   2   8       17.75        8.11     46.24 o 
  18   2   8       69.18      109.12     61.11 o 
 -20   3   8       29.07       39.99     62.50 o 
 -19   3   8      278.79      356.65     89.43 o 
 -18   3   8      234.70      403.25    146.33 o 
 -17   3   8      121.48      179.50     71.88 o 
 -16   3   8       47.24      140.39     92.28 o 
 -15   3   8       65.91        0.00     85.69 o 
 -14   3   8      149.02      141.19     55.60 o 
 -13   3   8     1221.79     1083.94     98.12 o 
 -12   3   8      926.91     1034.54    122.20 o 
 -11   3   8      522.65      532.74    104.99 o 
 -10   3   8       16.11        0.37     29.82 o 
  -9   3   8      131.69      147.15     40.62 o 
  -8   3   8      373.55      407.54     55.58 o 
  -7   3   8      904.23      849.26     68.70 o 
  -6   3   8     1646.42     1622.19     82.20 o 
  -5   3   8      252.28      308.47    103.78 o 
  -4   3   8      132.31      150.33     39.19 o 
  -3   3   8      394.67      427.90     51.02 o 
  -2   3   8      129.78      132.27     44.28 o 
  -1   3   8       12.20       77.78     55.37 o 
   0   3   8     1060.25     1030.21     87.09 o 
   1   3   8      628.32      571.10     69.22 o 
   2   3   8      543.91      427.25     52.54 o 
   3   3   8        1.28       14.60     25.05 o 
   4   3   8       99.76      129.27     34.82 o 
   5   3   8      150.85      167.31     46.02 o 
   6   3   8       19.23      -12.80     26.57 o 
   7   3   8      141.00      135.40     50.43 o 
   8   3   8       26.81        2.73     33.94 o 
   9   3   8      316.16      343.00     83.71 o 
  10   3   8      449.06      552.08     78.67 o 
  11   3   8       30.77       -2.82     38.25 o 
  12   3   8       13.33       21.03     45.20 o 
  13   3   8       79.88       62.36     50.75 o 
  14   3   8      149.92       97.69     55.91 o 
  15   3   8        0.08       53.43     58.67 o 
  16   3   8       21.99      -27.99     44.63 o 
  17   3   8       39.88       28.93     52.18 o 
 -19   4   8       22.07        0.00    134.47 o 
 -18   4   8       12.92       95.91     75.14 o 
 -17   4   8        0.44       21.41     55.12 o 
 -16   4   8       83.12       40.64     51.70 o 
 -15   4   8      111.43      108.73     48.97 o 
 -14   4   8      203.16      131.15     47.38 o 
 -13   4   8       69.06       26.95     37.35 o 
 -12   4   8       74.42       43.50     37.59 o 
 -11   4   8       78.49        5.07     34.77 o 
 -10   4   8       77.02       55.98     35.80 o 
  -9   4   8      260.00      234.11     47.75 o 
  -8   4   8      174.76      143.34     41.41 o 
  -7   4   8       20.38       51.02     33.99 o 
  -6   4   8        0.30       16.62     30.81 o 
  -5   4   8       21.73      -21.32     27.28 o 
  -4   4   8       15.63        6.38     31.91 o 
  -3   4   8      958.05      899.60     84.55 o 
  -2   4   8      155.72      112.88     45.11 o 
  -1   4   8      241.40      355.44     60.93 o 
   0   4   8      474.31      485.14    101.51 o 
   1   4   8      200.95      205.66     76.46 o 
   2   4   8       78.60       48.07     37.91 o 
   3   4   8       19.08      -14.63     29.09 o 
   4   4   8       11.50      -40.48     26.99 o 
   5   4   8      154.10      154.68     36.93 o 
   6   4   8      151.62      146.53     38.16 o 
   7   4   8      771.26      596.21     61.05 o 
   8   4   8      496.33      521.47     58.60 o 
   9   4   8      429.36      394.10     69.91 o 
  10   4   8      277.15      317.37     67.00 o 
  11   4   8      116.71      136.00     62.62 o 
  12   4   8      173.71       88.32     69.21 o 
  13   4   8       94.58      115.82    118.65 o 
  14   4   8       60.94       24.65     48.99 o 
  15   4   8       18.15        2.96     48.99 o 
  16   4   8       78.69      180.90     73.83 o 
 -17   5   8       22.95      -34.21     51.88 o 
 -16   5   8        0.18      -19.30     39.99 o 
 -15   5   8        2.16      -54.00     36.00 o 
 -14   5   8        4.33      -47.56     35.71 o 
 -13   5   8      209.52      243.98     56.41 o 
 -12   5   8        6.05      -47.22     31.48 o 
 -11   5   8       95.93       33.71     38.43 o 
 -10   5   8       41.59       64.61     41.70 o 
  -9   5   8       55.38       26.75     39.68 o 
  -8   5   8      122.77      102.23     43.63 o 
  -7   5   8      643.39      552.39     64.12 o 
  -6   5   8      770.72      699.36     82.26 o 
  -5   5   8      111.08      114.96     87.67 o 
  -4   5   8      251.84      323.76    137.76 o 
  -3   5   8      720.53      687.20     80.31 o 
  -2   5   8      462.89      541.00     75.69 o 
  -1   5   8      950.44      891.84     90.45 o 
   0   5   8     1446.35     1569.50    106.22 o 
   1   5   8      444.96      464.72     72.13 o 
   2   5   8      128.34       64.60     67.23 o 
   3   5   8      165.44      192.48     80.42 o 
   4   5   8     1108.75     1311.55    124.58 o 
   5   5   8      486.53      578.93     78.27 o 
   6   5   8     1288.69     1274.39    106.66 o 
   7   5   8      206.12      261.97    112.72 o 
   8   5   8      216.57      297.91     52.42 o 
   9   5   8       47.88       81.15     41.50 o 
  10   5   8      197.76      295.37     54.50 o 
  11   5   8      156.85      267.12     68.40 o 
  12   5   8      764.98      764.47     97.95 o 
  13   5   8      226.12      407.52     81.96 o 
  14   5   8      212.75      202.91     75.14 o 
  15   5   8       44.40       50.21     54.90 o 
 -15   6   8      190.75      219.01     60.23 o 
 -14   6   8      527.90      423.49     70.07 o 
 -13   6   8      589.30      480.12     72.54 o 
 -12   6   8      495.39      550.40    100.83 o 
 -11   6   8       57.31      109.75     48.37 o 
 -10   6   8        2.52       33.44     40.25 o 
  -9   6   8      413.51      367.88     61.06 o 
  -8   6   8      844.40      810.73     77.31 o 
  -7   6   8     1227.33     1353.61    418.57 o 
  -6   6   8      881.92     1093.17    103.75 o 
  -5   6   8      641.22      605.98     98.22 o 
  -4   6   8        4.28        2.95     54.71 o 
  -3   6   8       62.08       81.89     47.68 o 
  -2   6   8      884.17      819.50    171.38 o 
  -1   6   8      926.15      944.91    155.56 o 
   0   6   8     1309.16     1468.09    261.69 o 
   1   6   8      511.43      661.31     84.25 o 
   2   6   8      188.57      287.37     62.88 o 
   3   6   8       53.28       79.22     44.21 o 
   4   6   8      147.53      147.65     76.46 o 
   5   6   8      264.25      297.94     97.56 o 
   6   6   8      539.09      757.57     90.55 o 
   7   6   8      647.58      745.29     90.80 o 
   8   6   8       90.66      169.43     65.92 o 
   9   6   8       66.28      222.14     62.46 o 
  10   6   8       13.82       73.39    136.45 o 
  11   6   8        0.66       -7.91     58.01 o 
  12   6   8       24.70       36.74     53.30 o 
  13   6   8       80.78      124.64     63.44 o 
 -13   7   8        4.40      -10.79     42.94 o 
 -12   7   8        2.94      -31.21     42.67 o 
 -11   7   8        1.57      -26.38     41.29 o 
 -10   7   8        2.59       19.13     48.40 o 
  -9   7   8       43.86        4.51     46.08 o 
  -8   7   8       25.44      107.94     56.06 o 
  -7   7   8        0.60      -12.45     42.61 o 
  -6   7   8      204.45      197.84     73.83 o 
  -5   7   8        0.97        9.85     41.80 o 
  -4   7   8        0.99       20.60     61.96 o 
  -3   7   8       27.73       32.84     50.10 o 
  -2   7   8      152.82      112.85    111.40 o 
  -1   7   8      241.99      255.34     64.90 o 
   0   7   8      342.26      410.10     72.20 o 
   1   7   8      147.33      198.99     83.05 o 
   2   7   8       34.35       66.61     79.76 o 
   3   7   8      101.14      177.52     56.65 o 
   4   7   8      704.10      825.83    234.66 o 
   5   7   8      302.11      349.26     71.88 o 
   6   7   8      655.50      725.35    104.81 o 
   7   7   8      221.33      301.90    102.83 o 
   8   7   8       58.77      179.29     79.10 o 
   9   7   8        0.08      142.38     68.55 o 
  10   7   8      195.84      220.78     87.67 o 
  11   7   8      308.62      239.50    238.62 o 
  -9   8   8      306.35      358.73     80.02 o 
  -8   8   8      397.08      503.83     85.50 o 
  -7   8   8      452.70      450.14    130.51 o 
  -6   8   8      570.20      509.90     86.79 o 
  -5   8   8      276.34      323.51     73.49 o 
  -4   8   8       54.68       85.68     57.32 o 
  -3   8   8       59.57       58.76     47.01 o 
  -2   8   8      360.07      497.85     85.14 o 
  -1   8   8      811.70      950.32    253.78 o 
   0   8   8      810.21      944.45    116.67 o 
   1   8   8      551.40      616.08     90.84 o 
   2   8   8      214.08      341.65     83.71 o 
   3   8   8       24.38       58.25     45.03 o 
   4   8   8      301.32      242.79     64.61 o 
   5   8   8      495.45      525.25     84.99 o 
   6   8   8      316.93      448.47     96.90 o 
   7   8   8      435.22      376.19     75.25 o 
 -19   1   9        0.33       65.71     65.69 o 
 -18   1   9       59.02       72.53     60.12 o 
 -17   1   9       12.32       26.72     56.69 o 
 -16   1   9       21.05       19.23     53.81 o 
 -15   1   9        7.40       43.85    102.83 o 
 -14   1   9       68.47      118.20     61.05 o 
 -13   1   9        5.61      -36.50     44.16 o 
 -12   1   9       17.70       21.75     48.47 o 
 -11   1   9       86.66       63.17     50.68 o 
 -10   1   9       18.53       60.64     69.87 o 
  -9   1   9       47.07       60.64     65.92 o 
  -8   1   9        3.44      -13.18     52.73 o 
  -7   1   9      370.52      318.85     46.79 o 
  -6   1   9        0.10       31.20     29.36 o 
  -5   1   9        1.76       35.21     34.27 o 
  -4   1   9      250.62      335.30     53.03 o 
  -3   1   9      178.36      188.49     90.31 o 
  -2   1   9       14.84       43.95     28.27 o 
  -1   1   9       23.61       54.28     27.47 o 
   0   1   9        1.06       -1.32     23.60 o 
   1   1   9      193.62      270.66     41.98 o 
   2   1   9       86.60       98.87     39.15 o 
   3   1   9        1.52       -7.79     30.29 o 
   4   1   9        0.04        9.89     32.63 o 
   5   1   9        0.54      -16.55     46.80 o 
   6   1   9       50.70       61.18     37.54 o 
   7   1   9      305.61      364.86    116.67 o 
   8   1   9      390.26      447.42     71.27 o 
   9   1   9      362.37      303.83     63.31 o 
  10   1   9        2.91       44.74     43.69 o 
  11   1   9        0.72        4.99     40.54 o 
  12   1   9       93.83      141.21     58.21 o 
  13   1   9      257.72      241.17     86.35 o 
  14   1   9      224.67      311.85    111.40 o 
  15   1   9        5.01       22.85     46.36 o 
  16   1   9      133.41       33.34     51.25 o 
 -18   2   9      192.22      327.39    154.24 o 
 -17   2   9      124.27      101.40     65.87 o 
 -16   2   9      158.81      183.37     69.89 o 
 -15   2   9       25.86      -18.46     47.68 o 
 -14   2   9       61.51      108.81     65.92 o 
 -13   2   9      585.00      640.85     98.60 o 
 -12   2   9      638.11      545.79    129.20 o 
 -11   2   9      737.82      541.83    126.56 o 
 -10   2   9      984.55      912.22     74.68 o 
  -9   2   9       30.41       42.23     35.63 o 
  -8   2   9       17.32       48.63     33.34 o 
  -7   2   9      444.36      521.21     58.48 o 
  -6   2   9     1209.64     1217.50     77.86 o 
  -5   2   9     3915.50     4056.63    125.84 o 
  -4   2   9      639.40      729.09     64.00 o 
  -3   2   9      202.36      308.91     46.39 o 
  -2   2   9      605.42      780.45    119.97 o 
  -1   2   9       62.92       69.79     38.08 o 
   0   2   9      630.60      559.98     69.01 o 
   1   2   9     2183.41     2241.98    114.99 o 
   2   2   9     3231.83     3318.68    137.86 o 
   3   2   9     1427.88     1515.84     94.10 o 
   4   2   9     1035.88     1139.73    152.27 o 
   5   2   9        8.25       30.32     34.49 o 
   6   2   9      106.28       55.59     39.12 o 
   7   2   9      313.84      436.37     68.51 o 
   8   2   9     2750.58     2561.93    138.42 o 
   9   2   9     1054.16      941.22    298.60 o 
  10   2   9      972.32      885.91    133.15 o 
  11   2   9       37.47       14.90     44.21 o 
  12   2   9        1.46      107.86     53.60 o 
  13   2   9       52.38      102.11     51.63 o 
  14   2   9      356.69      379.46     79.70 o 
  15   2   9      232.55      339.18     83.24 o 
  16   2   9      148.26      110.32     77.78 o 
 -18   3   9       70.65       94.54     67.96 o 
 -17   3   9      137.75      172.92     69.73 o 
 -16   3   9      179.15      200.89     81.74 o 
 -15   3   9        1.27      -56.69     73.83 o 
 -14   3   9       18.75      -42.19     75.14 o 
 -13   3   9      201.45      125.24     67.23 o 
 -12   3   9      224.23      237.78     52.25 o 
 -11   3   9       65.08       96.77     39.93 o 
 -10   3   9      127.81      172.13     46.41 o 
  -9   3   9      132.66       64.78     38.36 o 
  -8   3   9       21.05       -9.51     29.09 o 
  -7   3   9       60.74        4.59     31.07 o 
  -6   3   9      173.08      176.84     42.61 o 
  -5   3   9       38.07       15.66     30.03 o 
  -4   3   9      259.20      300.32     59.53 o 
  -3   3   9      105.81      224.60     55.41 o 
  -2   3   9       36.33       34.28     37.29 o 
  -1   3   9      318.42      324.31     90.96 o 
   0   3   9      374.47      303.21     87.01 o 
   1   3   9      813.03      989.49     90.09 o 
   2   3   9      144.51      207.55     52.91 o 
   3   3   9        6.08       -2.66     32.47 o 
   4   3   9       10.77       -7.67     61.30 o 
   5   3   9      339.41      417.36     53.40 o 
   6   3   9      426.28      461.09     68.30 o 
   7   3   9     2079.88     1917.58    115.10 o 
   8   3   9      490.23      551.85    133.15 o 
   9   3   9      749.37      746.22    215.55 o 
  10   3   9       26.08       29.64     51.41 o 
  11   3   9      158.24      147.70     58.93 o 
  12   3   9      120.71      142.71     71.19 o 
  13   3   9      830.48      891.22    111.40 o 
  14   3   9      763.43      740.80    103.27 o 
  15   3   9      465.14      674.98    145.02 o 
 -17   4   9       93.62      242.85     80.63 o 
 -16   4   9      141.79       30.32     94.92 o 
 -15   4   9        1.70     -104.81     69.87 o 
 -14   4   9       33.72       46.79     45.26 o 
 -13   4   9      279.45      396.30     63.45 o 
 -12   4   9      561.54      764.82     90.78 o 
 -11   4   9      509.49      591.84     68.41 o 
 -10   4   9     1204.09      964.13     80.44 o 
  -9   4   9      363.95      313.66     55.64 o 
  -8   4   9        1.30      -25.88     30.58 o 
  -7   4   9      311.47      377.88     57.58 o 
  -6   4   9     2290.89     2520.73    131.12 o 
  -5   4   9     2683.23     2703.82    136.72 o 
  -4   4   9     2826.23     3055.84    144.96 o 
  -3   4   9     1267.96     1516.05    261.69 o 
  -2   4   9      307.27      339.73     64.54 o 
  -1   4   9      566.63      603.44     78.07 o 
   0   4   9     1865.43     1921.71    115.62 o 
   1   4   9     2643.25     2856.80    206.98 o 
   2   4   9     3799.50     3809.87    160.22 o 
   3   4   9     1993.52     2237.85    202.36 o 
   4   4   9      912.43     1000.29     95.07 o 
   5   4   9       11.33       39.64     39.28 o 
   6   4   9      390.14      342.20     65.17 o 
   7   4   9     1613.65     1431.70    158.20 o 
   8   4   9     1261.11     1576.71    162.15 o 
   9   4   9     1742.67     1883.89    123.04 o 
  10   4   9     1485.34     1827.27    293.33 o 
  11   4   9      212.38      245.59     67.58 o 
  12   4   9        5.09       36.40     47.01 o 
  13   4   9      183.91      172.39     88.33 o 
  14   4   9      565.64      434.29     88.54 o 
 -15   5   9       26.39       19.88     47.65 o 
 -14   5   9        8.28       10.54     42.05 o 
 -13   5   9      122.02      182.00     55.16 o 
 -12   5   9      592.51      637.94     84.49 o 
 -11   5   9      514.65      543.68     70.97 o 
 -10   5   9      183.03      228.26     54.67 o 
  -9   5   9      174.94      216.32     51.84 o 
  -8   5   9       12.75      -22.29     39.59 o 
  -7   5   9       29.02       -1.08     42.19 o 
  -6   5   9      284.37      402.26     85.03 o 
  -5   5   9      200.89      247.05     63.24 o 
  -4   5   9      415.37      367.33     92.94 o 
  -3   5   9       34.11       13.27     40.54 o 
  -2   5   9      298.22      318.09     87.01 o 
  -1   5   9        0.09      -13.84     37.29 o 
   0   5   9       74.66       17.52     36.74 o 
   1   5   9        0.11        9.63     37.68 o 
   2   5   9        6.41       88.33     68.55 o 
   3   5   9       79.36       21.09     52.73 o 
   4   5   9       34.85       29.09     98.87 o 
   5   5   9       92.10       76.73     94.26 o 
   6   5   9        4.69       -1.41     92.28 o 
   7   5   9      145.78      131.17     54.07 o 
   8   5   9        1.54       34.31     45.48 o 
   9   5   9      239.45      301.90    102.83 o 
  10   5   9      101.36      203.02     87.01 o 
  11   5   9       29.36       97.44     81.08 o 
  12   5   9       66.58      -11.72     49.71 o 
 -13   6   9        5.33      -61.89     41.26 o 
 -12   6   9      131.79      234.25     61.98 o 
 -11   6   9      184.71      165.48     57.41 o 
 -10   6   9      205.03      239.72     68.42 o 
  -9   6   9       88.75       98.57     92.28 o 
  -8   6   9       27.26       30.67     43.69 o 
  -7   6   9       77.25       87.06     50.24 o 
  -6   6   9      197.40      355.69     73.15 o 
  -5   6   9      676.15      751.40     92.58 o 
  -4   6   9      637.42      757.66     99.53 o 
  -3   6   9      665.29      544.48     81.89 o 
  -2   6   9      120.23      111.22     50.75 o 
  -1   6   9       70.91        4.01     68.55 o 
   0   6   9      508.41      547.00     83.93 o 
   1   6   9     1375.93     1566.23    124.40 o 
   2   6   9     1488.55     1436.39    121.33 o 
   3   6   9      641.46      803.31    202.36 o 
   4   6   9      136.89       63.03     45.03 o 
   5   6   9        3.38       21.09     55.37 o 
   6   6   9      221.43      305.85     94.92 o 
   7   6   9     1434.17     1148.26    159.52 o 
   8   6   9      865.90      897.81    100.99 o 
   9   6   9      417.08      545.49     83.71 o 
  10   6   9      378.63      437.68    116.01 o 
 -10   7   9      111.84      183.52     62.88 o 
  -9   7   9       84.84       50.32     52.66 o 
  -8   7   9      104.63       91.92     50.75 o 
  -7   7   9      148.54       85.27     67.23 o 
  -6   7   9      276.53      335.79     74.12 o 
  -5   7   9      500.83      474.55     88.99 o 
  -4   7   9      265.49      309.16    148.97 o 
  -3   7   9       71.18      107.18     58.27 o 
  -2   7   9        0.30       11.62     61.96 o 
  -1   7   9       62.69       73.13     52.66 o 
   0   7   9      341.79      381.24     81.08 o 
   1   7   9      222.55      242.34     65.60 o 
   2   7   9      420.77      418.99    127.22 o 
   3   7   9       26.39       74.75     52.07 o 
   4   7   9        0.64        7.84     48.12 o 
   5   7   9       80.60      118.65     59.98 o 
   6   7   9        0.32       72.75     62.62 o 
   7   7   9        3.43      128.19     95.58 o 
  -2   8   9        2.79       16.27     54.05 o 
  -1   8   9        6.09       73.14     50.75 o 
 -17   0  10       63.65       77.78     92.28 o 
 -16   0  10      443.73      454.82    138.42 o 
 -15   0  10      215.17      191.16    105.47 o 
 -14   0  10        1.75       79.10     80.42 o 
 -13   0  10        4.82      100.19     83.05 o 
 -12   0  10      132.47      205.66     97.56 o 
 -11   0  10      368.75      570.83    129.20 o 
 -10   0  10      915.18      924.14    148.97 o 
  -9   0  10     1426.32     1290.64    167.43 o 
  -8   0  10      299.50      361.22    109.42 o 
  -7   0  10      663.87      810.77    137.11 o 
  -6   0  10     2378.83     2746.07    205.66 o 
  -2   0  10     2306.01     2172.66    112.23 o 
  -1   0  10     2104.56     2189.73    152.93 o 
   0   0  10       85.05       56.69     51.41 o 
   1   0  10      458.33      500.96     93.60 o 
   2   0  10      878.65      813.40    109.42 o 
   3   0  10     4252.47     4171.17    220.16 o 
   4   0  10     1710.55     1944.53    159.52 o 
   5   0  10     3388.49     3455.32    209.61 o 
   6   0  10     1353.52     1034.88    134.47 o 
   7   0  10       34.62       54.05     63.28 o 
   8   0  10      526.75      342.76     94.92 o 
   9   0  10     2133.90     2031.53    177.97 o 
  10   0  10     1949.28     1711.18    181.93 o 
  11   0  10     1180.06      934.69    145.02 o 
  12   0  10      691.98      572.15    126.56 o 
  13   0  10       55.75      112.06     76.46 o 
  14   0  10       26.79      -30.32     60.64 o 
 -17   1  10      171.80      164.06    119.31 o 
 -16   1  10       65.62      153.92     72.18 o 
 -15   1  10      589.35      466.57     94.59 o 
 -14   1  10      212.02      233.03     74.69 o 
 -13   1  10       19.09      116.43     66.58 o 
 -12   1  10       12.36       64.95     55.56 o 
 -11   1  10      125.85      143.91     64.78 o 
 -10   1  10      106.71      219.06     68.91 o 
  -9   1  10      490.94      402.09    112.06 o 
  -8   1  10      700.97      971.60    147.65 o 
  -7   1  10      113.23       90.96     69.87 o 
  -6   1  10      252.66      242.95     62.88 o 
  -5   1  10      533.54      598.00     62.03 o 
  -4   1  10        2.58       22.29     32.03 o 
  -3   1  10       47.80      200.38     81.74 o 
  -2   1  10      212.41      242.57     83.05 o 
  -1   1  10      148.34       83.61     39.61 o 
   0   1  10      527.81      417.91     88.33 o 
   1   1  10       23.66        3.64     35.09 o 
   2   1  10       48.32       85.11     42.98 o 
   3   1  10        3.10       13.03     36.91 o 
   4   1  10       34.10       67.79     41.45 o 
   5   1  10       82.94       86.25     65.92 o 
   6   1  10      400.45      350.14     66.11 o 
   7   1  10      124.04      108.74     48.93 o 
   8   1  10      250.38      279.65     64.78 o 
   9   1  10      408.21      400.61     72.82 o 
  10   1  10      183.47      240.56     63.37 o 
  11   1  10      336.60      409.42     77.73 o 
  12   1  10        7.63       80.69     51.58 o 
  13   1  10      132.27      147.38     66.11 o 
  14   1  10       54.61       60.94     53.30 o 
 -16   2  10       22.93       12.90     57.19 o 
 -15   2  10       41.38      128.10     64.93 o 
 -14   2  10       10.88       23.45     87.01 o 
 -13   2  10       13.88       47.09     54.48 o 
 -12   2  10        0.93       22.41     79.10 o 
 -11   2  10       43.09      102.83     87.01 o 
 -10   2  10      445.11      463.59     87.07 o 
  -9   2  10      433.98      586.32    123.92 o 
  -8   2  10      296.16      242.49     75.80 o 
  -7   2  10      378.57      413.51     57.90 o 
  -6   2  10       12.09       95.73     37.74 o 
  -5   2  10      107.04      164.55     52.26 o 
  -4   2  10     1063.62     1212.94    143.04 o 
  -3   2  10     2138.57     2291.36    327.60 o 
  -2   2  10     1516.55     1417.20    164.79 o 
  -1   2  10      452.36      350.67     96.24 o 
   0   2  10       17.35       24.56     35.28 o 
   1   2  10      404.05      432.38     68.96 o 
   2   2  10      767.40      605.11    109.42 o 
   3   2  10     2141.34     2028.90    166.11 o 
   4   2  10     1201.91     1277.37    107.44 o 
   5   2  10     1691.18     1762.82    109.95 o 
   6   2  10       36.27       12.43     51.41 o 
   7   2  10       10.22       -5.22     37.68 o 
   8   2  10      525.41      478.02    109.42 o 
   9   2  10      661.59      678.94     89.49 o 
  10   2  10     1079.72     1033.96    120.63 o 
  11   2  10      636.11      666.63     93.93 o 
  12   2  10      451.80      535.99     89.43 o 
  13   2  10       92.69       36.29     53.30 o 
 -15   3  10      122.56      157.26     70.83 o 
 -14   3  10       67.68       76.46     93.60 o 
 -13   3  10        6.78      -17.14     79.10 o 
 -12   3  10        9.09       87.38     58.75 o 
 -11   3  10       83.94       63.30     69.21 o 
 -10   3  10      167.86      204.70     49.58 o 
  -9   3  10      572.72      588.23     83.34 o 
  -8   3  10      232.95      348.98     58.33 o 
  -7   3  10       42.36       32.00    107.44 o 
  -6   3  10       25.91       34.69     59.32 o 
  -5   3  10      512.40      380.95     68.07 o 
  -4   3  10       38.21       38.33     38.85 o 
  -3   3  10      883.33      775.67    102.83 o 
  -2   3  10      365.10      348.76     65.87 o 
  -1   3  10       45.85       53.16     43.28 o 
   0   3  10        8.31       30.32     51.41 o 
   1   3  10       80.64      134.42     49.55 o 
   2   3  10      145.11       83.56     44.72 o 
   3   3  10      121.74       89.65     63.28 o 
   4   3  10      212.02      225.43     80.42 o 
   5   3  10       11.14       17.14     55.37 o 
   6   3  10       58.99       44.82     63.28 o 
   7   3  10        3.16      -17.22     75.14 o 
   8   3  10       70.57       30.98     41.95 o 
   9   3  10       69.75       63.91     61.30 o 
  10   3  10       83.11      108.82     54.04 o 
  11   3  10        0.38       45.64     51.04 o 
  12   3  10        0.37       -6.51     44.48 o 
 -14   4  10        3.39       47.11     55.41 o 
 -13   4  10        8.74       46.23     63.94 o 
 -12   4  10       16.57       23.59     38.48 o 
 -11   4  10      232.02      170.63     51.73 o 
 -10   4  10       39.06       -7.81     36.90 o 
  -9   4  10        6.82       47.10     53.39 o 
  -8   4  10        0.00       16.66     40.54 o 
  -7   4  10        1.90      -46.99     33.94 o 
  -6   4  10       57.90       41.93     54.71 o 
  -5   4  10       48.68       50.74     44.63 o 
  -4   4  10        0.15       25.60     42.22 o 
  -3   4  10       10.12       36.93     40.54 o 
  -2   4  10       11.52       10.40     37.25 o 
  -1   4  10       10.84        4.13     37.33 o 
   0   4  10        0.48      -25.71     30.76 o 
   1   4  10        2.07       85.69     61.96 o 
   2   4  10        7.95       47.46     59.32 o 
   3   4  10        0.39       20.79     36.32 o 
   4   4  10       36.09       77.72     40.73 o 
   5   4  10       79.08       72.51     68.55 o 
   6   4  10       25.41      -21.09     58.01 o 
   7   4  10        2.21       15.82     58.01 o 
   8   4  10       24.33       39.55     59.32 o 
   9   4  10       82.93      109.42     72.51 o 
  10   4  10      117.26       22.41     61.96 o 
  11   4  10       25.45       18.76     48.42 o 
 -12   5  10       61.30       10.17     43.28 o 
 -11   5  10       31.85       58.50     59.32 o 
 -10   5  10      166.24      117.78     95.58 o 
  -9   5  10       51.65      115.20     54.38 o 
  -8   5  10       49.28       19.46     52.07 o 
  -7   5  10       13.40       -3.76     44.63 o 
  -6   5  10       62.76       79.78     60.64 o 
  -5   5  10       78.63       74.88     51.58 o 
  -4   5  10      320.61      357.18     74.83 o 
  -3   5  10      325.47      188.52     60.40 o 
  -2   5  10      432.00      294.78     67.15 o 
  -1   5  10       66.07      105.33     51.17 o 
   0   5  10       12.92       51.58     51.41 o 
   1   5  10      484.84      584.60    124.58 o 
   2   5  10      760.47      653.44     88.20 o 
   3   5  10      495.98      573.47    123.92 o 
   4   5  10      194.22      208.29     84.37 o 
   5   5  10      219.08      197.26     58.67 o 
   6   5  10        5.76      -43.50     48.78 o 
   7   5  10       48.05       54.05     69.87 o 
   8   5  10      816.78      669.71    131.83 o 
   9   5  10      400.50      471.96    121.29 o 
  -9   6  10      341.30      411.38     81.24 o 
  -8   6  10       50.96       86.18     52.51 o 
  -7   6  10        1.82       42.93     45.97 o 
  -6   6  10       69.38       62.62     54.90 o 
  -5   6  10      430.95      552.04    187.86 o 
  -4   6  10      391.26      330.60     77.60 o 
  -3   6  10      561.39      537.86     85.76 o 
  -2   6  10      125.81      195.39    110.08 o 
  -1   6  10       47.04      110.58     55.18 o 
   0   6  10        0.08       69.10     71.85 o 
   1   6  10      182.60      578.74    133.15 o 
   2   6  10      238.18      377.96    111.40 o 
   3   6  10      396.77      420.04     78.15 o 
   4   6  10       36.85      142.71     51.98 o 
   5   6  10       34.42      206.98     81.74 o 
   6   6  10        4.37       80.42     60.64 o 
 -14   1  11        8.39       38.26     57.97 o 
 -13   1  11        0.85       73.86     58.53 o 
 -12   1  11        0.21       85.80     61.94 o 
 -11   1  11        3.85       49.86     53.11 o 
 -10   1  11        1.24       47.42     49.38 o 
  -9   1  11        7.16       80.93     53.11 o 
  -8   1  11       14.46       56.69     77.78 o 
  -7   1  11       23.80       46.14     75.14 o 
  -5   1  11       50.30       38.23     60.64 o 
  -4   1  11      167.75      208.29     85.69 o 
  -3   1  11      242.43      317.72     93.60 o 
  -1   1  11        1.26        9.23     50.10 o 
   0   1  11        0.01      -48.78     47.46 o 
   1   1  11       39.24       63.28     59.32 o 
   2   1  11        2.51       -7.91     55.37 o 
   3   1  11      223.12      191.16     76.46 o 
   4   1  11      217.02      239.87     60.64 o 
   5   1  11       51.14      104.15     49.41 o 
   6   1  11        1.84        7.79     39.54 o 
   7   1  11       27.31       10.78     44.72 o 
   8   1  11        3.90        7.91     41.95 o 
   9   1  11       59.10       64.87    110.08 o 
  10   1  11       66.92       64.62     51.04 o 
 -13   2  11       54.78      111.03     63.33 o 
 -12   2  11       38.07        8.86     57.32 o 
 -11   2  11        8.61       63.28     88.33 o 
 -10   2  11      222.27      320.35    116.01 o 
  -9   2  11      121.92      245.21    104.15 o 
  -8   2  11     1230.29     1413.39    133.77 o 
  -7   2  11        6.98       77.78     71.19 o 
  -6   2  11      110.20       17.14     50.10 o 
  -5   2  11       85.30       76.87     48.78 o 
  -4   2  11       54.34       71.27     81.74 o 
  -3   2  11      308.13      407.35     70.01 o 
  -2   2  11      936.26      998.58    112.72 o 
  -1   2  11      548.17      540.51    112.06 o 
   0   2  11      462.25      589.29    108.10 o 
   1   2  11      244.66      139.74     75.14 o 
   2   2  11       36.82       26.37     60.64 o 
   3   2  11       29.05       84.37     68.55 o 
   4   2  11      430.76      406.04    104.15 o 
   5   2  11      922.03     1052.02    143.70 o 
   6   2  11      474.84      582.70    119.97 o 
   7   2  11      253.52      254.15     88.99 o 
   8   2  11       71.60       43.12     47.30 o 
   9   2  11       10.97       36.61     49.69 o 
 -12   3  11        0.90       -1.32     84.37 o 
 -11   3  11      110.54      114.65     61.19 o 
 -10   3  11       20.46       93.27     63.81 o 
  -9   3  11        0.09       60.64     73.83 o 
  -8   3  11       57.46       44.82     69.87 o 
  -7   3  11      206.79      136.58     84.37 o 
  -6   3  11       20.66       75.79     46.58 o 
  -5   3  11       53.34       44.34     48.37 o 
  -4   3  11       15.74       72.93     44.02 o 
  -3   3  11       31.04       31.73     40.89 o 
  -2   3  11        7.10       51.15     50.10 o 
  -1   3  11        7.36       59.27     43.55 o 
   0   3  11        0.55       19.77     47.46 o 
   2   3  11       23.15       47.46     59.32 o 
   3   3  11       93.79        2.64     63.28 o 
   4   3  11      279.70      282.12     96.24 o 
   5   3  11      142.90      151.61     83.05 o 
   6   3  11      122.54      145.02     80.42 o 
   7   3  11        2.16       -5.27     58.01 o 
   8   3  11       61.28       25.05     68.55 o 
 -10   4  11      179.90      277.02     70.19 o 
  -9   4  11      160.48      289.56     68.51 o 
  -8   4  11      724.92      639.70     88.97 o 
  -7   4  11      445.98      539.97    127.88 o 
  -6   4  11      235.74      308.16     70.83 o 
  -5   4  11       13.95        9.17     42.76 o 
  -4   4  11       77.46      150.05     56.84 o 
  -3   4  11      557.02      654.43    131.83 o 
  -2   4  11     1062.85     1170.17    152.27 o 
  -1   4  11     1372.13     1351.75    184.57 o 
   0   4  11      703.54      987.31    106.78 o 
   1   4  11      118.48      234.43     67.23 o 
   4   4  11      884.37     1074.43    150.29 o 
   5   4  11      632.67      589.29    121.29 o 
   6   4  11     1109.99     1157.49    160.84 o 
  -7   5  11      130.58       83.16     55.84 o 
  -6   5  11       53.85       45.71     50.49 o 
  -5   5  11       36.48       21.47     52.07 o 
  -4   5  11        8.15       27.50     83.05 o 
  -3   5  11       32.38       85.44     51.68 o 
  -2   5  11       55.24      107.60     85.69 o 
  -1   5  11       19.77      114.69     50.34 o 
   0   5  11       64.69       72.85     46.24 o 
   1   5  11       15.27       51.76     47.46 o 
   2   5  11        0.38       52.22     43.28 o 
   3   5  11       11.72       78.83     77.78 o 
  -9   0  12      154.75      320.35    118.65 o 
  -8   0  12       19.78      148.97     85.69 o 
  -7   0  12      257.28      475.91    126.56 o 
   4   0  12      156.32      184.57     80.42 o 
   5   0  12      384.54      319.03    100.19 o 
  -9   1  12       13.52      100.54     56.84 o 
  -8   1  12        0.03       93.60     76.46 o 
  -7   1  12      200.07      328.26    112.06 o 
   1   1  12        0.19      -34.28     50.10 o 
   2   1  12       62.34      -13.18     54.05 o 
   3   1  12       32.23       54.05     69.87 o 
   4   1  12      290.79      232.02     93.60 o 
   5   1  12       32.37       10.55     63.28 o 
  -7   2  12       44.26       69.87     64.60 o 
  -6   2  12       15.18      151.61     84.37 o 
  -5   2  12      217.08      423.18    118.65 o 
  -4   2  12       79.56       26.37     63.28 o 
  -2   2  12       80.96      197.75     81.74 o 
  -1   2  12      350.44      377.04     93.60 o 
   1   2  12      288.38      374.40    101.51 o 
   2   2  12      168.02       97.56     73.83 o 
   3   2  12      121.03      201.70     90.96 o 
   4   2  12        1.42        6.59     65.92 o 
  -5   3  12      153.43      111.00     57.01 o 
  -4   3  12       29.77      109.38     56.99 o 
  -3   3  12        0.01       22.52     70.53 o 
  -2   3  12        5.31       55.88     45.42 o 
  -1   3  12      239.56      322.99     97.56 o 
   0   3  12      133.07      196.43     83.05 o 
                                                 
